# Supplementary material for: 5-HTTLPR Expression Outside the Skin: An Experimental Test of the Emotional Reactivity Hypothesis in Children
Source: PLoS One. 2015 Nov 11;10(11):e0141474. doi: 10.1371/journal.pone.0141474 (PMC4641607; doi:10.1371/journal.pone.0141474)
Supplement: S1 Dataset — (CSV) [file pone.0141474.s001.csv]

ID	Condition	Brusje	Relation	Sex_c	Date_birth_C	Date_birth_P	age_c	age_p	Family	GebOuder1	GebOuder2	GebOuders	Education	Employment	SNPAllel1	SNPAllel2	@5HTTallel1	@5HTTallel2	@TRIALLELIC	@5HTTgen	@SNP	preBang	preBedroefd	preBezorgd	preBlij	preBoos	preDroevig	preGelukkig	preKwaad	preOngerust	preSlecht	preVerdrietig	preVrolijk	postBang	postBedroefd	postBezorgd	postBlij	postBoos	postDroevig	postGelukkig	postKwaad	postOngerust	postSlecht	postVerdrietig	postVrolijk	MPreSad	MPreAngry	MPreHappy	MPreFear
40	anger	no brother or sister participating	Biological father	boy	8/6/2001	2/19/1965	12.0711841204654	48.5311430527036	Other	0	0	Both parents born in Europe	Middelbare school	Yes	A	A	s	s	Low functioning	S/S en S/L	2	999	999	999	999	999	999	999	999	999	999	999	999	99	999	999	999	999	999	999	999	999	999	999	999	999	999	999	999
4180	anger	no brother or sister participating	OTHER	girl	2/19/2005	6/6/1967	8.53114305270363	46.2395619438741	Married	1	0	one or both parents born outside Europe	Hoger beroepsonderwijs (HBO)	Yes	A	A	s	l	Medium functioning	S/S en S/L	2	a lot	totally	a lot	totally	a bit	a lot	a lot	a lot	a lot	a lot	somewhat	not at all	not at all	not at all	not at all	totally	not at all	not at all	totally	not at all	not at all	not at all	not at all	totally	3.66666666666667	3.66666666666667	3.33333333333333	a lot
610	anger	no brother or sister participating	999	girl	7/17/2004	4/26/1972	9.12525667351129	41.3497604380561	Married	0	0	Both parents born in Europe	Hoger beroepsonderwijs (HBO)	Yes	A	A	s	s	Low functioning	S/S en S/L	2	somewhat	not at all	not at all	totally	not at all	somewhat	totally	not at all	a lot	somewhat	a lot	totally	a bit	not at all	not at all	totally	not at all	not at all	totally	not at all	not at all	not at all	not at all	totally	2.33333333333333	1.33333333333333	totally	2.33333333333333
1570	anger	no brother or sister participating	Biological father	boy	5/5/2005	1/4/1970	8.32580424366872	43.6577686516085	Living together	0	0	Both parents born in Europe	Universiteit	Yes	A	A	s	l	Medium functioning	S/S en S/L	2	not at all	somewhat	not at all	a lot	somewhat	somewhat	a lot	somewhat	a bit	somewhat	somewhat	a bit	a bit	not at all	totally	a bit	not at all	not at all	a bit	not at all	totally	not at all	not at all	a bit	somewhat	somewhat	3.66666666666667	1.66666666666667
3550	anger	no brother or sister participating	Biological mother	girl	11/26/2000	5/18/1978	12.7638603696099	35.2908966461328	Married	0	0	Both parents born in Europe	Middelbaar beroepsonderwijs (MBO)	Yes	A	A	s	s	Low functioning	S/S en S/L	2	not at all	a bit	a lot	totally	somewhat	a bit	totally	somewhat	a bit	somewhat	somewhat	totally	not at all	not at all	not at all	totally	somewhat	somewhat	totally	not at all	not at all	not at all	somewhat	totally	2.66666666666667	somewhat	totally	2.66666666666667
4750	anger	no brother or sister participating	999	girl	10/28/2004	11/29/1965	8.84325804243669	47.7563312799452	Married	0	0	Both parents born in Europe	Universiteit	No	G	A	s	l	Medium functioning	S/S en S/L	3	a bit	not at all	not at all	a lot	not at all	not at all	totally	not at all	a lot	not at all	totally	a bit	a bit	somewhat	a lot	a lot	not at all	somewhat	a bit	somewhat	not at all	not at all	not at all	a bit	2.33333333333333	not at all	a lot	2.66666666666667
3871	anger	no brother or sister participating	Biological mother	boy	9/23/2005	9/14/1968	7.93976728268309	44.9637234770705	Married	0	0	Both parents born in Europe	Hoger beroepsonderwijs (HBO)	Yes	A	A	s	l	Medium functioning	S/S en S/L	2	a bit	a lot	somewhat	not at all	totally	a bit	somewhat	totally	not at all	totally	a bit	not at all	somewhat	a bit	a bit	not at all	a bit	totally	not at all	totally	totally	totally	not at all	totally	3.33333333333333	totally	1.33333333333333	somewhat
3280	anger	no brother or sister participating	Biological mother	boy	11/7/2004	4/13/1970	8.81587953456537	43.3867214236824	Married	0	0	Both parents born in Europe	Universiteit	Yes	A	A	s	s	Low functioning	S/S en S/L	2	not at all	somewhat	not at all	totally	not at all	not at all	totally	not at all	not at all	not at all	somewhat	totally	a bit	somewhat	not at all	a bit	not at all	not at all	a bit	not at all	a bit	not at all	not at all	a bit	1.66666666666667	not at all	totally	not at all
3370	anger	no brother or sister participating	Biological mother	boy	12/21/2001	9/12/1977	11.6960985626283	35.9698836413415	Married	0	0	Both parents born in Europe	Middelbare school	Yes	A	A	s	s	Low functioning	S/S en S/L	2	not at all	somewhat	not at all	a lot	not at all	not at all	a lot	not at all	somewhat	not at all	somewhat	a lot	somewhat	not at all	somewhat	a lot	somewhat	not at all	a lot	somewhat	somewhat	somewhat	somewhat	a lot	1.66666666666667	not at all	a lot	1.33333333333333
250	anger	no brother or sister participating	Biological mother	boy	12/8/2002	7/25/1965	10.7323750855578	48.104038329911	Married	0	0	Both parents born in Europe	Hoger beroepsonderwijs (HBO)	Yes	A	A	s	l	Medium functioning	S/S en S/L	2	not at all	not at all	not at all	a lot	not at all	somewhat	a lot	not at all	somewhat	not at all	not at all	a lot	somewhat	not at all	not at all	totally	not at all	not at all	a lot	somewhat	not at all	not at all	not at all	a bit	1.33333333333333	not at all	a lot	1.33333333333333
3640	anger	no brother or sister participating	Biological mother	boy	8/25/2005	8/26/1965	8.01916495550993	48.0164271047228	Married	0	0	Both parents born in Europe	Universiteit	No	A	A	s	s	Low functioning	S/S en S/L	2	totally	not at all	not at all	totally	totally	somewhat	totally	not at all	a bit	not at all	not at all	a lot	not at all	not at all	not at all	totally	not at all	not at all	totally	not at all	somewhat	not at all	not at all	totally	1.33333333333333	2.33333333333333	4.66666666666667	a bit
1210	anger	no brother or sister participating	999	girl	5/6/2002	3/27/1966	11.3237508555784	47.4332648870637	Married	0	0	Both parents born in Europe	Hoger beroepsonderwijs (HBO)	Yes	A	A	s	l	Medium functioning	S/S en S/L	2	not at all	somewhat	not at all	totally	not at all	not at all	totally	not at all	not at all	not at all	not at all	totally	somewhat	not at all	not at all	somewhat	not at all	not at all	a lot	not at all	not at all	not at all	not at all	a lot	1.33333333333333	not at all	totally	not at all
2572	anger	has brother or sister participanting = not taking into account	Biological father	girl	6/25/2004	1/3/1968	9.1854893908282	45.6618754277892	Married	0	0	Both parents born in Europe	Universiteit	Yes	A	A	s	l	Medium functioning	S/S en S/L	2	a bit	not at all	not at all	a lot	not at all	somewhat	a bit	not at all	not at all	not at all	not at all	a lot	somewhat	not at all	not at all	a lot	not at all	not at all	a lot	not at all	not at all	not at all	not at all	a lot	1.33333333333333	not at all	3.66666666666667	1.66666666666667
550	anger	no brother or sister participating	Biological mother	boy	3/14/2003	10/10/1972	10.4695414099932	40.8925393566051	Married	0	0	Both parents born in Europe	Hoger beroepsonderwijs (HBO)	Yes	A	A	s	l	Medium functioning	S/S en S/L	2	not at all	not at all	somewhat	a bit	not at all	not at all	a bit	not at all	somewhat	somewhat	a lot	not at all	somewhat	not at all	not at all	somewhat	somewhat	somewhat	a bit	not at all	somewhat	somewhat	somewhat	somewhat	somewhat	1.33333333333333	2.33333333333333	1.66666666666667
4471	anger	has brother or sister participanting = not taking into account	Biological father	boy	5/24/2006	2/26/1973	7.27446954140999	40.5119780971937	Married	0	0	Both parents born in Europe	Middelbaar beroepsonderwijs (MBO)	Yes	A	A	s	l	Medium functioning	S/S en S/L	2	somewhat	somewhat	a bit	a bit	not at all	not at all	a lot	not at all	not at all	not at all	not at all	a bit	not at all	not at all	a bit	a lot	not at all	not at all	a lot	not at all	not at all	not at all	not at all	a lot	1.33333333333333	not at all	3.33333333333333	somewhat
850	anger	no brother or sister participating	999	boy			999	999	999	999	999	999	999	999	A	A	s	l	Medium functioning	S/S en S/L	2	not at all	somewhat	not at all	totally	not at all	not at all	totally	not at all	not at all	not at all	not at all	a lot	not at all	not at all	not at all	totally	not at all	not at all	totally	not at all	not at all	not at all	not at all	totally	1.33333333333333	not at all	4.66666666666667	not at all
3112	anger	has brother or sister participanting = not taking into account	Biological father	boy	11/12/2002	4/1/1962	10.8035592060233	51.419575633128	Living together	0	0	Both parents born in Europe	Hoger beroepsonderwijs (HBO)	Yes	A	A	s	l	Medium functioning	S/S en S/L	2	somewhat	not at all	not at all	totally	not at all	not at all	a lot	not at all	a bit	not at all	not at all	totally	somewhat	not at all	somewhat	a lot	not at all	not at all	totally	not at all	not at all	somewhat	not at all	a lot	not at all	not at all	4.66666666666667	somewhat
3160	anger	no brother or sister participating	Biological mother	boy	1/25/2005	3/20/1964	8.59958932238193	49.45106091718	Married	0	0	Both parents born in Europe	Universiteit	Yes	A	A	s	s	Low functioning	S/S en S/L	2	not at all	not at all	not at all	a lot	not at all	not at all	a lot	not at all	not at all	somewhat	not at all	a lot	not at all	not at all	not at all	a bit	not at all	not at all	a lot	not at all	not at all	not at all	not at all	somewhat	not at all	1.33333333333333	a lot	not at all
1270	anger	no brother or sister participating	Biological mother	boy	11/6/2001	10/13/1964	11.8193018480493	48.8843258042437	Married	0	0	Both parents born in Europe	Hoger beroepsonderwijs (HBO)	Yes	A	A	s	l	Medium functioning	S/S en S/L	2	not at all	not at all	not at all	a bit	not at all	not at all	a lot	not at all	not at all	not at all	not at all	a lot	not at all	not at all	not at all	not at all	not at all	not at all	a lot	not at all	not at all	not at all	not at all	a lot	not at all	not at all	3.66666666666667	not at all
910	anger	no brother or sister participating	Biological father	girl	6/27/2004	4/19/1967	9.18001368925394	46.3709787816564	Nieuwe gezinssamenstelling (bijvoorbeeld samengesteld gezin)	0	999	999	Universiteit	Yes	A	A	s	l	Medium functioning	S/S en S/L	2	not at all	not at all	not at all	a lot	not at all	not at all	totally	not at all	somewhat	not at all	not at all	a lot	not at all	not at all	somewhat	totally	not at all	not at all	totally	not at all	not at all	not at all	not at all	totally	not at all	not at all	4.33333333333333	1.33333333333333
3680	anger	no brother or sister participating	Biological mother	girl	4/11/2004	6/3/1967	9.39082819986311	46.2477754962355	Married	0	0	Both parents born in Europe	post-underversiteit/post-doctoraal	Yes	A	A	s	l	Medium functioning	S/S en S/L	2	somewhat	not at all	not at all	totally	not at all	not at all	a lot	a bit	not at all	not at all	not at all	totally	somewhat	not at all	totally	somewhat	totally	not at all	not at all	a bit	not at all	not at all	not at all	somewhat	not at all	1.66666666666667	4.66666666666667	1.33333333333333
3670	anger	no brother or sister participating	Biological mother	boy	3/20/2005	1/17/1968	8.4517453798768	45.6235455167693	Single parent	0	0	Both parents born in Europe	post-underversiteit/post-doctoraal	Yes	A	A	s	l	Medium functioning	S/S en S/L	2	not at all	not at all	not at all	totally	not at all	not at all	a lot	not at all	not at all	not at all	not at all	a lot	somewhat	not at all	somewhat	a lot	not at all	not at all	a lot	not at all	not at all	not at all	not at all	totally	not at all	not at all	4.33333333333333	not at all
1540	anger	no brother or sister participating	Biological mother	boy	12/26/2003	5/5/1968	9.68377823408624	45.3251197809719	Nieuwe gezinssamenstelling (bijvoorbeeld samengesteld gezin)	0	0	Both parents born in Europe	Universiteit	Yes	A	A	s	l	Medium functioning	S/S en S/L	2	not at all	not at all	not at all	totally	not at all	not at all	totally	not at all	not at all	not at all	not at all	totally	not at all	not at all	not at all	totally	not at all	not at all	a lot	not at all	not at all	not at all	not at all	totally	not at all	not at all	totally	not at all
1462	anger	no brother or sister participating	Biological mother	girl	7/27/2002	6/24/1968	11.0992470910335	45.1882272416153	Married	0	0	Both parents born in Europe	Middelbare school	Yes	A	A	s	l	Medium functioning	S/S en S/L	2	not at all	not at all	not at all	totally	not at all	not at all	totally	not at all	not at all	not at all	not at all	totally	not at all	not at all	somewhat	a lot	not at all	not at all	a lot	not at all	not at all	not at all	not at all	a lot	not at all	not at all	totally	not at all
601	anger	has brother or sister participanting = not taking into account	Biological mother	girl	2/17/2003	1/5/1969	10.5379876796715	44.6543463381246	Married	0	0	Both parents born in Europe	Hoger beroepsonderwijs (HBO)	Yes	A	A	s	l	Medium functioning	S/S en S/L	2	not at all	not at all	not at all	totally	not at all	not at all	a lot	not at all	not at all	not at all	not at all	totally	not at all	not at all	not at all	totally	not at all	not at all	a lot	not at all	not at all	somewhat	not at all	totally	not at all	not at all	4.66666666666667	not at all
4150	anger	no brother or sister participating	Biological mother	boy	12/7/2005	1/26/1969	7.73442847364819	44.5968514715948	Married	0	0	Both parents born in Europe	Universiteit	Yes	A	A	s	l	Medium functioning	S/S en S/L	2	not at all	not at all	not at all	totally	not at all	not at all	totally	not at all	not at all	not at all	not at all	totally	not at all	not at all	not at all	totally	not at all	not at all	totally	not at all	not at all	not at all	not at all	totally	not at all	not at all	totally	not at all
3010	anger	no brother or sister participating	Biological mother	boy	12/24/2004	4/26/1969	8.68720054757016	44.3504449007529	Married	0	0	Both parents born in Europe	Universiteit	Yes	A	A	s	l	Medium functioning	S/S en S/L	2	somewhat	not at all	not at all	a lot	not at all	not at all	a lot	not at all	not at all	not at all	not at all	totally	not at all	not at all	not at all	totally	not at all	not at all	totally	not at all	not at all	not at all	not at all	totally	not at all	not at all	4.33333333333333	1.33333333333333
1000	anger	no brother or sister participating	Biological father	boy	4/28/2001	7/1/1969	12.3449691991786	44.1697467488022	Married	0	0	Both parents born in Europe	Middelbare school	Yes	A	A	s	s	Low functioning	S/S en S/L	2	not at all	not at all	not at all	a lot	not at all	not at all	a lot	not at all	not at all	not at all	not at all	a lot	not at all	not at all	not at all	a lot	not at all	not at all	a lot	not at all	not at all	not at all	not at all	totally	not at all	not at all	a lot	not at all
1690	anger	no brother or sister participating	Biological mother	girl	1/16/2003	8/26/1969	10.6255989048597	44.0164271047228	Married	0	0	Both parents born in Europe	Hoger beroepsonderwijs (HBO)	No	A	A	s	l	Medium functioning	S/S en S/L	2	not at all	not at all	not at all	totally	not at all	not at all	totally	not at all	somewhat	not at all	not at all	totally	not at all	not at all	not at all	totally	not at all	not at all	totally	not at all	not at all	not at all	not at all	totally	not at all	not at all	totally	1.33333333333333
4630	anger	no brother or sister participating	Biological father	boy	8/11/2004	10/30/1969	9.05681040383299	43.8384668035592	Married	0	0	Both parents born in Europe	Middelbare school	No	A	A	s	l	Medium functioning	S/S en S/L	2	not at all	not at all	not at all	a bit	not at all	not at all	not at all	not at all	not at all	not at all	not at all	totally	not at all	not at all	not at all	totally	not at all	not at all	a bit	not at all	not at all	not at all	not at all	totally	not at all	not at all	a bit	not at all
3100	anger	no brother or sister participating	Biological father	boy	9/30/2002	11/18/1969	10.92128678987	43.7864476386037	Married	0	0	Both parents born in Europe	Middelbaar beroepsonderwijs (MBO)	Yes	A	A	s	s	Low functioning	S/S en S/L	2	not at all	not at all	not at all	a lot	not at all	not at all	a lot	not at all	not at all	not at all	not at all	a lot	not at all	not at all	not at all	a lot	not at all	not at all	a lot	not at all	not at all	not at all	not at all	a lot	not at all	not at all	a lot	not at all
4240	anger	no brother or sister participating	Biological mother	girl	10/3/2002	7/7/1970	10.9130732375086	43.1540041067762	Married	0	0	Both parents born in Europe	Middelbaar beroepsonderwijs (MBO)	No	A	A	s	s	Low functioning	S/S en S/L	2	not at all	not at all	somewhat	totally	not at all	not at all	totally	not at all	somewhat	not at all	not at all	totally	not at all	not at all	not at all	totally	not at all	not at all	totally	somewhat	not at all	somewhat	not at all	totally	not at all	not at all	totally	1.66666666666667
220	anger	no brother or sister participating	Biological mother	girl	4/5/2002	7/14/1970	11.4086242299795	43.1348391512663	Married	0	0	Both parents born in Europe	Universiteit	Yes	A	A	s	s	Low functioning	S/S en S/L	2	not at all	not at all	not at all	a lot	not at all	not at all	a lot	not at all	somewhat	not at all	not at all	totally	somewhat	not at all	not at all	a lot	not at all	not at all	a lot	somewhat	not at all	not at all	not at all	a lot	not at all	not at all	4.33333333333333	1.33333333333333
1720	anger	no brother or sister participating	Biological mother	boy	5/8/2003	8/29/1970	10.3189596167009	43.0088980150582	Living together	0	0	Both parents born in Europe	Hoger beroepsonderwijs (HBO)	Yes	A	A	s	s	Low functioning	S/S en S/L	2	not at all	not at all	not at all	a bit	not at all	not at all	a lot	not at all	not at all	not at all	not at all	a lot	not at all	not at all	not at all	a lot	not at all	not at all	a bit	not at all	not at all	not at all	not at all	a bit	not at all	not at all	3.66666666666667	not at all
1930	anger	no brother or sister participating	Biological mother	girl	2/7/2005	9/18/1970	8.56399726214921	42.9541409993155	Married	0	0	Both parents born in Europe	Universiteit	Yes	A	A	s	l	Medium functioning	S/S en S/L	2	not at all	not at all	not at all	totally	not at all	not at all	totally	not at all	somewhat	not at all	not at all	totally	somewhat	not at all	somewhat	totally	not at all	not at all	totally	not at all	not at all	not at all	not at all	totally	not at all	not at all	totally	1.33333333333333
460	anger	no brother or sister participating	Biological mother	boy	5/19/2006	12/18/1970	7.28815879534565	42.7049965776865	Married	0	0	Both parents born in Europe	Hoger beroepsonderwijs (HBO)	Yes	G	A	s	l	Medium functioning	S/S en S/L	3	not at all	not at all	not at all	a bit	not at all	not at all	a bit	not at all	somewhat	not at all	not at all	a bit	not at all	not at all	not at all	a lot	not at all	not at all	a bit	not at all	somewhat	not at all	not at all	a lot	not at all	not at all	a bit	1.33333333333333
310	anger	no brother or sister participating	Biological father	boy	8/13/2002	4/13/1971	11.0527036276523	42.3874058863792	Single parent	0	0	Both parents born in Europe	Middelbaar beroepsonderwijs (MBO)	Yes	G	A	s	l	Medium functioning	S/S en S/L	3	not at all	not at all	not at all	totally	not at all	not at all	totally	not at all	not at all	not at all	not at all	totally	not at all	not at all	not at all	totally	not at all	not at all	a lot	not at all	not at all	not at all	not at all	a lot	not at all	not at all	totally	not at all
3781	anger	has brother or sister participanting = not taking into account	Biological mother	girl	1/16/2004	5/27/1971	9.62628336755647	42.2669404517454	Married	0	0	Both parents born in Europe	Hoger beroepsonderwijs (HBO)	No	A	A	s	s	Low functioning	S/S en S/L	2	not at all	not at all	not at all	a bit	not at all	not at all	somewhat	not at all	not at all	not at all	not at all	a bit	not at all	not at all	not at all	a bit	not at all	not at all	a bit	not at all	not at all	not at all	not at all	a bit	not at all	not at all	2.66666666666667	not at all
1600	anger	no brother or sister participating	Biological father	girl	7/24/2003	9/12/1971	10.1081451060917	41.9712525667351	Married	0	0	Both parents born in Europe	Universiteit	Yes	A	A	s	l	Medium functioning	S/S en S/L	2	somewhat	not at all	somewhat	a bit	not at all	not at all	a bit	not at all	somewhat	not at all	not at all	a lot	somewhat	not at all	not at all	a bit	not at all	not at all	a bit	not at all	not at all	not at all	not at all	a bit	not at all	not at all	3.33333333333333	somewhat
1180	anger	no brother or sister participating	Biological mother	boy	6/30/2004	10/19/1971	9.17180013689254	41.8699520876112	Single parent	0	0	Both parents born in Europe	Middelbaar beroepsonderwijs (MBO)	No	A	A	s	s	Low functioning	S/S en S/L	2	not at all	not at all	not at all	a lot	not at all	not at all	a lot	not at all	not at all	not at all	not at all	totally	not at all	not at all	not at all	totally	not at all	not at all	totally	not at all	not at all	not at all	not at all	totally	not at all	not at all	4.33333333333333	not at all
3901	anger	has brother or sister participanting = not taking into account	Biological father	girl	11/7/2004	11/21/1971	8.81587953456537	41.7796030116359	Married	0	0	Both parents born in Europe	Hoger beroepsonderwijs (HBO)	Yes	A	A	s	l	Medium functioning	S/S en S/L	2	not at all	not at all	not at all	totally	not at all	not at all	totally	not at all	not at all	not at all	not at all	totally	not at all	not at all	not at all	totally	not at all	not at all	totally	not at all	not at all	not at all	not at all	totally	not at all	not at all	totally	not at all
4600	anger	no brother or sister participating	Biological mother	girl	7/1/2006	12/16/1971	7.17043121149897	41.7111567419576	Married	0	0	Both parents born in Europe	Universiteit	Yes	A	A	s	l	Medium functioning	S/S en S/L	2	not at all	not at all	not at all	totally	not at all	not at all	totally	not at all	not at all	not at all	not at all	totally	not at all	not at all	not at all	totally	not at all	not at all	totally	not at all	not at all	not at all	not at all	totally	not at all	not at all	totally	not at all
2200	anger	no brother or sister participating	Biological mother	boy	10/24/2004	1/18/1972	8.85420944558522	41.6208076659822	Married	0	0	Both parents born in Europe	Hoger beroepsonderwijs (HBO)	Yes	A	A	s	l	Medium functioning	S/S en S/L	2	not at all	not at all	not at all	totally	not at all	not at all	totally	not at all	not at all	not at all	not at all	totally	not at all	not at all	not at all	totally	not at all	not at all	totally	not at all	not at all	not at all	not at all	totally	not at all	not at all	totally	not at all
1480	anger	no brother or sister participating	999	boy	7/19/2001	4/10/1972	12.1204654346338	41.3935660506502	Married	0	0	Both parents born in Europe	Hoger beroepsonderwijs (HBO)	Yes	A	A	s	l	Medium functioning	S/S en S/L	2	not at all	not at all	not at all	totally	not at all	not at all	totally	not at all	not at all	not at all	not at all	totally	not at all	not at all	not at all	totally	somewhat	not at all	a lot	not at all	not at all	not at all	not at all	totally	not at all	not at all	totally	not at all
4690	anger	no brother or sister participating	Biological mother	girl	11/25/2003	4/26/1972	9.76865160848734	41.3497604380561	Married	0	0	Both parents born in Europe	Hoger beroepsonderwijs (HBO)	Yes	A	A	s	l	Medium functioning	S/S en S/L	2	not at all	not at all	not at all	totally	not at all	not at all	totally	not at all	not at all	not at all	not at all	totally	not at all	not at all	not at all	totally	not at all	not at all	totally	not at all	not at all	not at all	not at all	totally	not at all	not at all	totally	not at all
3820	anger	no brother or sister participating	Biological father	boy	6/12/2005	4/26/1972	8.2217659137577	41.3497604380561	Married	0	0	Both parents born in Europe	Middelbaar beroepsonderwijs (MBO)	Yes	A	A	s	l	Medium functioning	S/S en S/L	2	not at all	not at all	not at all	totally	not at all	not at all	somewhat	not at all	not at all	not at all	not at all	totally	not at all	not at all	not at all	a lot	a lot	not at all	a bit	not at all	not at all	not at all	not at all	a lot	not at all	not at all	a lot	not at all
2350	anger	no brother or sister participating	Biological mother	girl	12/26/2002	5/20/1972	10.6830937713895	41.284052019165	Married	0	0	Both parents born in Europe	Universiteit	Yes	A	A	s	l	Medium functioning	S/S en S/L	2	not at all	not at all	not at all	a lot	not at all	not at all	a lot	not at all	not at all	not at all	not at all	a lot	not at all	not at all	not at all	a lot	not at all	not at all	a lot	not at all	not at all	not at all	not at all	a lot	not at all	not at all	a lot	not at all
4390	anger	no brother or sister participating	Biological father	girl	2/16/2005	11/28/1972	8.53935660506502	40.7583846680356	Married	0	0	Both parents born in Europe	Middelbaar beroepsonderwijs (MBO)	Yes	A	A	s	l	Medium functioning	S/S en S/L	2	somewhat	not at all	not at all	a bit	not at all	not at all	a bit	not at all	not at all	not at all	not at all	a bit	not at all	not at all	not at all	a lot	not at all	not at all	a bit	not at all	not at all	not at all	not at all	not at all	not at all	not at all	a bit	1.33333333333333
1360	anger	no brother or sister participating	Biological mother	girl	8/12/2004	1/25/1973	9.05407255304586	40.5995893223819	Married	0	0	Both parents born in Europe	Middelbaar beroepsonderwijs (MBO)	Yes	A	A	s	l	Medium functioning	S/S en S/L	2	not at all	not at all	not at all	totally	not at all	not at all	a lot	not at all	not at all	not at all	not at all	totally	not at all	not at all	not at all	totally	not at all	not at all	totally	not at all	not at all	not at all	not at all	totally	not at all	not at all	4.66666666666667	not at all
4270	anger	no brother or sister participating	Biological mother	boy	6/14/2004	3/9/1973	9.21560574948665	40.4818617385353	Married	0	0	Both parents born in Europe	Hoger beroepsonderwijs (HBO)	Yes	A	A	s	l	Medium functioning	S/S en S/L	2	not at all	not at all	not at all	totally	not at all	not at all	a lot	not at all	not at all	not at all	not at all	totally	not at all	not at all	somewhat	a bit	not at all	not at all	a bit	not at all	not at all	not at all	not at all	a bit	not at all	not at all	4.66666666666667	not at all
4000	anger	no brother or sister participating	Biological mother	girl	11/2/2004	7/8/1973	8.82956878850103	40.1505817932923	Married	0	1	one or both parents born outside Europe	Hoger beroepsonderwijs (HBO)	Yes	A	A	s	s	Low functioning	S/S en S/L	2	not at all	not at all	not at all	a lot	not at all	not at all	a lot	not at all	not at all	not at all	not at all	a lot	not at all	not at all	not at all	totally	not at all	not at all	a lot	not at all	not at all	not at all	not at all	a lot	not at all	not at all	a lot	not at all
1660	anger	no brother or sister participating	Biological mother	girl	1/5/2004	8/28/1973	9.65639972621492	40.0109514031485	Living together	0	0	Both parents born in Europe	Middelbaar beroepsonderwijs (MBO)	Yes	A	A	s	l	Medium functioning	S/S en S/L	2	not at all	not at all	not at all	a lot	not at all	not at all	totally	not at all	not at all	not at all	not at all	a lot	not at all	not at all	not at all	totally	not at all	not at all	totally	not at all	not at all	not at all	not at all	totally	not at all	not at all	4.33333333333333	not at all
4420	anger	no brother or sister participating	Biological mother	girl	8/9/2003	1/8/1974	10.0643394934976	39.64681724846	Nieuwe gezinssamenstelling (bijvoorbeeld samengesteld gezin)	0	1	one or both parents born outside Europe	Universiteit	Yes	A	A	s	l	Medium functioning	S/S en S/L	2	not at all	not at all	not at all	totally	not at all	not at all	totally	not at all	not at all	not at all	not at all	totally	not at all	not at all	not at all	a lot	somewhat	not at all	a bit	not at all	not at all	not at all	not at all	a bit	not at all	not at all	totally	not at all
3811	anger	has brother or sister participanting = not taking into account	Biological father	boy	5/1/2003	1/28/1974	10.3381245722108	39.5920602327173	Married	0	0	Both parents born in Europe	Hoger beroepsonderwijs (HBO)	Yes	A	A	s	l	Medium functioning	S/S en S/L	2	not at all	not at all	not at all	totally	not at all	not at all	a bit	not at all	not at all	not at all	not at all	a lot	not at all	not at all	not at all	totally	not at all	not at all	a bit	not at all	not at all	not at all	not at all	a lot	not at all	not at all	a lot	not at all
1450	anger	no brother or sister participating	Biological father	boy	6/3/2005	2/9/1974	8.24640657084189	39.5592060232717	Single parent	0	0	Both parents born in Europe	Middelbaar beroepsonderwijs (MBO)	Yes	G	A	s	l	Medium functioning	S/S en S/L	3	somewhat	not at all	not at all	totally	not at all	not at all	totally	not at all	a bit	not at all	not at all	not at all	somewhat	not at all	not at all	totally	not at all	not at all	a lot	not at all	not at all	not at all	not at all	totally	not at all	not at all	3.66666666666667	somewhat
190	anger	no brother or sister participating	Biological father	boy	11/4/2003	3/3/1974	9.82614647501711	39.4989733059548	Married	0	0	Both parents born in Europe	Middelbare school	Yes	A	A	s	s	Low functioning	S/S en S/L	2	not at all	not at all	not at all	totally	not at all	not at all	totally	not at all	not at all	not at all	not at all	totally	not at all	not at all	not at all	totally	not at all	not at all	totally	not at all	not at all	not at all	not at all	totally	not at all	not at all	totally	not at all
3400	anger	no brother or sister participating	Biological father	boy	8/2/2005	3/29/1974	8.08213552361396	39.4277891854894	Living together	0	0	Both parents born in Europe	Hoger beroepsonderwijs (HBO)	Yes	A	A	s	l	Medium functioning	S/S en S/L	2	not at all	not at all	not at all	totally	not at all	not at all	totally	not at all	not at all	not at all	not at all	totally	not at all	not at all	not at all	totally	not at all	not at all	totally	not at all	not at all	not at all	not at all	totally	not at all	not at all	totally	not at all
430	anger	no brother or sister participating	Biological mother	girl	12/16/2005	4/19/1974	7.709787816564	39.3702943189596	Married	0	0	Both parents born in Europe	Universiteit	Yes	A	A	s	l	Medium functioning	S/S en S/L	2	not at all	not at all	not at all	a lot	not at all	not at all	totally	not at all	not at all	not at all	not at all	a lot	not at all	not at all	not at all	totally	not at all	not at all	totally	not at all	not at all	not at all	not at all	a lot	not at all	not at all	4.33333333333333	not at all
4210	anger	no brother or sister participating	Biological mother	boy	11/25/2005	7/25/1974	7.76728268309377	39.1047227926078	Living together	0	0	Both parents born in Europe	Universiteit	Yes	A	A	s	l	Medium functioning	S/S en S/L	2	totally	totally	totally	not at all	totally	totally	not at all	totally	totally	totally	totally	not at all	totally	totally	totally	not at all	totally	totally	not at all	totally	totally	totally	totally	not at all	totally	totally	not at all	totally
3970	anger	no brother or sister participating	Biological mother	boy	8/25/2004	11/20/1974	9.01848049281314	38.7816563997262	Married	0	0	Both parents born in Europe	Universiteit	Yes	A	A	s	s	Low functioning	S/S en S/L	2	not at all	a bit	somewhat	totally	not at all	not at all	totally	not at all	not at all	not at all	not at all	totally	not at all	somewhat	not at all	totally	not at all	somewhat	totally	not at all	not at all	not at all	not at all	totally	1.66666666666667	not at all	totally	1.33333333333333
340	anger	no brother or sister participating	Biological mother	boy	12/6/2005	12/26/1974	7.73716632443532	38.6830937713895	Living together	0	0	Both parents born in Europe	Hoger beroepsonderwijs (HBO)	Yes	A	A	s	s	Low functioning	S/S en S/L	2	not at all	not at all	not at all	totally	not at all	not at all	totally	not at all	not at all	not at all	not at all	totally	not at all	not at all	not at all	totally	not at all	not at all	totally	not at all	not at all	not at all	not at all	totally	not at all	not at all	totally	not at all
2230	anger	no brother or sister participating	Biological mother	boy	3/12/2003	4/22/1975	10.4750171115674	38.362765229295	Married	0	0	Both parents born in Europe	Middelbaar beroepsonderwijs (MBO)	Yes	A	A	s	l	Medium functioning	S/S en S/L	2	somewhat	not at all	not at all	totally	not at all	not at all	totally	not at all	somewhat	somewhat	not at all	a lot	somewhat	not at all	somewhat	a lot	not at all	not at all	a lot	not at all	not at all	not at all	not at all	totally	not at all	1.33333333333333	4.66666666666667	1.66666666666667
811	anger	has brother or sister participanting = not taking into account	Biological mother	girl	2/3/2004	8/12/1975	9.57700205338809	38.0561259411362	Married	0	0	Both parents born in Europe	Hoger beroepsonderwijs (HBO)	Yes	A	A	s	l	Medium functioning	S/S en S/L	2	not at all	not at all	not at all	totally	not at all	not at all	totally	not at all	not at all	not at all	not at all	totally	not at all	not at all	not at all	totally	not at all	not at all	totally	not at all	not at all	not at all	not at all	totally	not at all	not at all	totally	not at all
4090	anger	no brother or sister participating	Biological mother	girl	8/31/2002	9/14/1975	11.0034223134839	37.9657768651608	Married	0	0	Both parents born in Europe	Middelbare school	No	A	A	s	l	Medium functioning	S/S en S/L	2	not at all	not at all	not at all	totally	not at all	not at all	totally	not at all	not at all	not at all	not at all	totally	not at all	not at all	not at all	totally	not at all	not at all	totally	not at all	not at all	not at all	not at all	totally	not at all	not at all	totally	not at all
2440	anger	no brother or sister participating	Biological father	girl	5/9/2003	2/22/1976	10.3162217659138	37.5249828884326	Married	0	0	Both parents born in Europe	Middelbaar beroepsonderwijs (MBO)	Yes	A	A	s	s	Low functioning	S/S en S/L	2	somewhat	not at all	not at all	totally	not at all	somewhat	totally	not at all	somewhat	not at all	not at all	totally	not at all	not at all	not at all	totally	not at all	somewhat	a lot	not at all	not at all	not at all	not at all	a lot	1.33333333333333	not at all	totally	1.66666666666667
130	anger	no brother or sister participating	Biological father	boy	4/11/2003	6/26/1976	10.3928815879535	37.1827515400411	Married	0	0	Both parents born in Europe	Hoger beroepsonderwijs (HBO)	Yes	A	A	s	l	Medium functioning	S/S en S/L	2	not at all	not at all	somewhat	totally	not at all	not at all	a lot	not at all	somewhat	not at all	not at all	totally	not at all	not at all	not at all	totally	not at all	not at all	totally	not at all	somewhat	not at all	not at all	totally	not at all	not at all	4.66666666666667	1.66666666666667
400	anger	no brother or sister participating	Biological mother	girl	9/27/2004	6/4/1977	8.92813141683778	36.2436687200548	Married	0	0	Both parents born in Europe	Hoger beroepsonderwijs (HBO)	Yes	A	A	s	l	Medium functioning	S/S en S/L	2	not at all	not at all	not at all	totally	not at all	not at all	totally	not at all	not at all	not at all	not at all	totally	not at all	not at all	not at all	totally	not at all	not at all	a lot	not at all	not at all	not at all	not at all	totally	not at all	not at all	totally	not at all
1960	anger	no brother or sister participating	Biological father	boy	10/2/2004	1/8/1978	8.91444216290212	35.64681724846	Married	0	0	Both parents born in Europe	Middelbaar beroepsonderwijs (MBO)	No	A	A	s	l	Medium functioning	S/S en S/L	2	not at all	not at all	not at all	totally	not at all	not at all	totally	not at all	not at all	not at all	not at all	totally	not at all	not at all	not at all	totally	not at all	not at all	totally	not at all	not at all	not at all	not at all	totally	not at all	not at all	totally	not at all
3790	anger	no brother or sister participating	Biological father	boy	11/3/2004	7/3/1978	8.8268309377139	35.1649555099247	Married	0	0	Both parents born in Europe	Hoger beroepsonderwijs (HBO)	Yes	A	A	s	s	Low functioning	S/S en S/L	2	somewhat	not at all	not at all	not at all	not at all	not at all	totally	not at all	not at all	not at all	not at all	totally	not at all	not at all	not at all	totally	not at all	not at all	totally	not at all	not at all	not at all	not at all	totally	not at all	not at all	3.66666666666667	1.33333333333333
1390	anger	no brother or sister participating	Biological mother	girl	3/13/2003	12/24/1978	10.4722792607803	34.6885694729637	Nieuwe gezinssamenstelling (bijvoorbeeld samengesteld gezin)	0	0	Both parents born in Europe	Hoger beroepsonderwijs (HBO)	Yes	A	A	s	l	Medium functioning	S/S en S/L	2	somewhat	not at all	not at all	a lot	not at all	not at all	a lot	not at all	somewhat	not at all	not at all	a lot	not at all	not at all	not at all	a bit	not at all	not at all	a lot	not at all	not at all	not at all	not at all	a lot	not at all	not at all	a lot	1.66666666666667
1750	anger	no brother or sister participating	Biological father	boy	1/5/2003	3/22/1980	10.6557152635181	33.4455852156057	Living together	0	0	Both parents born in Europe	Middelbaar beroepsonderwijs (MBO)	Yes	A	A	s	l	Medium functioning	S/S en S/L	2	not at all	not at all	not at all	a lot	not at all	not at all	a lot	not at all	not at all	not at all	not at all	a lot	not at all	not at all	not at all	a lot	not at all	not at all	a lot	somewhat	somewhat	not at all	not at all	a lot	not at all	not at all	a lot	not at all
370	anger	no brother or sister participating	Biological mother	boy	1/29/2006	2/18/1982	7.58932238193018	31.5345653661875	Living together	0	0	Both parents born in Europe	Middelbaar beroepsonderwijs (MBO)	Yes	A	A	s	s	Low functioning	S/S en S/L	2	totally	not at all	not at all	totally	not at all	not at all	totally	not at all	a bit	not at all	not at all	totally	not at all	not at all	not at all	totally	not at all	not at all	totally	not at all	not at all	not at all	not at all	totally	not at all	not at all	totally	a bit
1870	anger	no brother or sister participating	999	girl	2/19/2004	1/6/1969	9.53319644079398	44.6516084873374	Married	1	0	one or both parents born outside Europe	anders	No	A	A	s	l	Medium functioning	S/S en S/L	2	not at all	not at all	not at all	totally	not at all	not at all	totally	not at all	not at all	not at all	not at all	totally	not at all	not at all	not at all	a lot	not at all	not at all	totally	not at all	not at all	not at all	not at all	totally	not at all	not at all	totally	not at all
1630	anger	no brother or sister participating	Biological father	boy	10/26/2004	3/10/1971	8.84873374401095	42.4804928131417	Married	1	0	one or both parents born outside Europe	post-underversiteit/post-doctoraal	Yes	A	A	s	l	Medium functioning	S/S en S/L	2	somewhat	not at all	somewhat	a lot	not at all	not at all	a lot	not at all	somewhat	not at all	not at all	totally	not at all	not at all	not at all	a lot	not at all	not at all	totally	not at all	somewhat	not at all	not at all	a lot	not at all	not at all	4.33333333333333	somewhat
10	anger	no brother or sister participating	999	boy			999	999	999	999	999	999	999	999	A	A	s	l	Medium functioning	S/S en S/L	2	not at all	not at all	somewhat	a lot	not at all	not at all	a lot	not at all	not at all	not at all	not at all	a lot	not at all	not at all	not at all	a lot	somewhat	not at all	a bit	somewhat	not at all	not at all	not at all	a lot	not at all	not at all	a lot	1.33333333333333
3190	anger	no brother or sister participating	999	girl			999	999	999	999	999	999	999	999	A	A	s	l	Medium functioning	S/S en S/L	2	somewhat	not at all	somewhat	totally	not at all	not at all	totally	not at all	not at all	not at all	not at all	totally	not at all	not at all	not at all	totally	not at all	not at all	totally	not at all	not at all	not at all	not at all	not at all	not at all	not at all	totally	1.66666666666667
4171	anger	has brother or sister participanting = not taking into account	999	boy			999	999	999	999	999	999	999	999	A	A	s	l	Medium functioning	S/S en S/L	2	not at all	not at all	not at all	totally	not at all	not at all	totally	not at all	not at all	not at all	not at all	a lot	not at all	not at all	not at all	totally	not at all	not at all	a lot	not at all	not at all	not at all	not at all	totally	not at all	not at all	4.66666666666667	not at all
2260	anger	no brother or sister participating	Biological mother	boy			999	999	999	999	999	999	999	999	A	A	s	s	Low functioning	S/S en S/L	2	not at all	not at all	not at all	a lot	not at all	not at all	a bit	not at all	not at all	not at all	not at all	a lot	a bit	not at all	somewhat	a bit	not at all	not at all	a bit	not at all	not at all	not at all	not at all	a bit	not at all	not at all	3.66666666666667	not at all
2590	anger	no brother or sister participating	Biological father	boy	12/2/2003	3/9/1970	9.74948665297741	43.482546201232	Married	0	0	Both parents born in Europe	Middelbaar beroepsonderwijs (MBO)	Yes	A	A	s	l	Medium functioning	S/S en S/L	2	a bit	somewhat	a bit	totally	somewhat	somewhat	totally	somewhat	a lot	not at all	not at all	totally	a bit	somewhat	a bit	totally	not at all	somewhat	a lot	not at all	a bit	somewhat	somewhat	totally	1.66666666666667	1.66666666666667	totally	3.33333333333333
4081	anger	has brother or sister participanting = not taking into account	Biological father	boy	1/27/2003	4/3/1972	10.5954825462012	41.4127310061602	Married	0	0	Both parents born in Europe	Hoger beroepsonderwijs (HBO)	Yes	A	A	s	l	Medium functioning	S/S en S/L	2	not at all	not at all	not at all	totally	not at all	not at all	totally	not at all	not at all	not at all	not at all	totally	not at all	somewhat	not at all	totally	not at all	not at all	totally	not at all	not at all	not at all	not at all	a lot	not at all	not at all	totally	not at all
3172	anger	no brother or sister participating	Biological mother	girl	8/26/2005	12/12/1972	8.01642710472279	40.7200547570157	Married	0	0	Both parents born in Europe	Hoger beroepsonderwijs (HBO)	Yes	A	A	s	l	Medium functioning	S/S en S/L	2	not at all	not at all	not at all	a lot	not at all	not at all	a lot	not at all	not at all	not at all	not at all	a lot	not at all	not at all	not at all	a lot	not at all	not at all	a lot	not at all	not at all	not at all	somewhat	a lot	not at all	not at all	a lot	not at all
3130	anger	no brother or sister participating	Biological father	girl	6/5/2004	12/1/1974	9.24024640657084	38.7515400410678	Married	0	0	Both parents born in Europe	Universiteit	Yes	A	A	s	l	Medium functioning	S/S en S/L	2	not at all	not at all	somewhat	a lot	not at all	not at all	a bit	not at all	a bit	not at all	not at all	a lot	a bit	not at all	a lot	a bit	not at all	somewhat	somewhat	not at all	a bit	not at all	not at all	a bit	not at all	not at all	3.66666666666667	somewhat
4570	anger	no brother or sister participating	Biological mother	boy	12/23/2002	7/18/1975	10.6913073237509	38.1245722108145	Married	0	0	Both parents born in Europe	Hoger beroepsonderwijs (HBO)	Yes	A	A	s	s	Low functioning	S/S en S/L	2	not at all	not at all	not at all	totally	not at all	not at all	a bit	not at all	a bit	not at all	not at all	a lot	not at all	not at all	not at all	a bit	not at all	somewhat	somewhat	not at all	somewhat	not at all	not at all	a bit	not at all	not at all	a lot	1.66666666666667
2080	anger	no brother or sister participating	999	girl	2/16/2004	9/6/1975	9.54140999315537	37.9876796714579	Married	0	0	Both parents born in Europe	Hoger beroepsonderwijs (HBO)	Yes	A	A	s	l	Medium functioning	S/S en S/L	2	somewhat	not at all	somewhat	a lot	not at all	not at all	totally	not at all	somewhat	not at all	not at all	a lot	somewhat	not at all	not at all	totally	not at all	not at all	totally	not at all	somewhat	not at all	somewhat	a lot	not at all	not at all	4.33333333333333	somewhat
3730	anger	no brother or sister participating	Biological mother	girl	8/20/2002	10/17/1975	11.0335386721424	37.8754277891855	Living together	0	0	Both parents born in Europe	Hoger beroepsonderwijs (HBO)	Yes	A	A	s	s	Low functioning	S/S en S/L	2	somewhat	not at all	not at all	a lot	not at all	somewhat	a lot	somewhat	somewhat	somewhat	somewhat	a lot	somewhat	somewhat	not at all	a bit	somewhat	somewhat	a lot	a bit	somewhat	not at all	somewhat	a lot	1.66666666666667	1.66666666666667	a lot	1.66666666666667
820	anger	no brother or sister participating	Biological mother	boy	5/11/2006	10/1/1976	7.31006160164271	36.9171800136893	Married	0	0	Both parents born in Europe	Hoger beroepsonderwijs (HBO)	No	A	A	s	s	Low functioning	S/S en S/L	2	not at all	not at all	somewhat	totally	not at all	not at all	a lot	not at all	somewhat	not at all	not at all	a lot	not at all	not at all	not at all	totally	somewhat	not at all	a lot	not at all	not at all	not at all	somewhat	a bit	not at all	not at all	4.33333333333333	1.66666666666667
3142	anger	has brother or sister participanting = not taking into account	Biological father	girl	7/12/2005	6/9/1979	8.13963039014374	34.2313483915127	Married	0	0	Both parents born in Europe	Hoger beroepsonderwijs (HBO)	Yes	A	A	s	l	Medium functioning	S/S en S/L	2	somewhat	not at all	somewhat	totally	not at all	not at all	totally	not at all	not at all	not at all	not at all	totally	a lot	not at all	somewhat	a lot	not at all	somewhat	a bit	totally	a lot	not at all	not at all	a lot	not at all	not at all	totally	1.66666666666667
1780	anger	no brother or sister participating	Biological father	boy	9/24/2001	2/23/1963	11.937029431896	50.5215605749487	Nieuwe gezinssamenstelling (bijvoorbeeld samengesteld gezin)	1	0	one or both parents born outside Europe	Middelbare school	Yes	A	A	s	s	Low functioning	S/S en S/L	2	somewhat	not at all	somewhat	a lot	not at all	not at all	a bit	not at all	not at all	not at all	not at all	a lot	not at all	somewhat	not at all	a lot	not at all	not at all	totally	not at all	somewhat	not at all	not at all	a lot	not at all	not at all	3.66666666666667	1.66666666666667
1510	anger	no brother or sister participating	Biological father	boy	1/21/2005	2/26/1966	8.61054072553046	47.5126625598905	Married	0	0	Both parents born in Europe	Hoger beroepsonderwijs (HBO)	Yes	A	A	s	l	Medium functioning	S/S en S/L	2	a bit	somewhat	not at all	a lot	somewhat	not at all	a lot	not at all	a bit	somewhat	not at all	a lot	a lot	somewhat	not at all	a bit	a lot	somewhat	a bit	somewhat	a lot	a bit	not at all	somewhat	1.33333333333333	1.66666666666667	a lot	2.33333333333333
3220	anger	no brother or sister participating	Biological father	boy	3/20/2002	4/16/1964	11.4524298425736	49.3771389459274	Married	0	0	Both parents born in Europe	Hoger beroepsonderwijs (HBO)	Yes	A	A	s	l	Medium functioning	S/S en S/L	2	not at all	not at all	not at all	totally	not at all	not at all	a lot	not at all	not at all	not at all	not at all	totally	a bit	somewhat	not at all	totally	not at all	somewhat	not at all	not at all	not at all	somewhat	not at all	totally	not at all	not at all	4.66666666666667	not at all
280	anger	no brother or sister participating	Biological mother	girl	7/6/2003	9/18/1964	10.1574264202601	48.952772073922	Married	0	0	Both parents born in Europe	Hoger beroepsonderwijs (HBO)	Yes	A	A	s	l	Medium functioning	S/S en S/L	2	somewhat	not at all	a bit	a lot	not at all	not at all	totally	not at all	somewhat	not at all	not at all	totally	somewhat	not at all	somewhat	a lot	somewhat	somewhat	a lot	not at all	a bit	somewhat	somewhat	a lot	not at all	not at all	4.66666666666667	2.33333333333333
2320	anger	no brother or sister participating	Biological mother	girl	1/30/2002	10/11/1965	11.5865845311431	47.8904859685147	Married	0	0	Both parents born in Europe	Universiteit	Yes	A	A	s	l	Medium functioning	S/S en S/L	2	not at all	not at all	not at all	a lot	not at all	not at all	a lot	not at all	not at all	not at all	somewhat	a lot	a bit	somewhat	not at all	a lot	not at all	somewhat	a lot	not at all	somewhat	not at all	somewhat	a bit	1.33333333333333	not at all	a lot	not at all
4540	anger	no brother or sister participating	Biological mother	girl	2/18/2003	4/7/1969	10.5352498288843	44.4024640657084	Married	0	0	Both parents born in Europe	Middelbaar beroepsonderwijs (MBO)	Yes	A	A	s	l	Medium functioning	S/S en S/L	2	not at all	not at all	somewhat	a lot	somewhat	not at all	a lot	somewhat	not at all	not at all	not at all	a lot	a bit	not at all	somewhat	a bit	not at all	somewhat	a bit	not at all	a bit	not at all	somewhat	a bit	not at all	1.66666666666667	a lot	1.33333333333333
1300	anger	no brother or sister participating	Biological mother	girl	11/9/2004	12/12/1972	8.8104038329911	40.7200547570157	Married	0	0	Both parents born in Europe	Middelbaar beroepsonderwijs (MBO)	Yes	G	A	s	l	Medium functioning	S/S en S/L	3	not at all	not at all	somewhat	totally	not at all	not at all	totally	not at all	not at all	not at all	not at all	totally	not at all	not at all	somewhat	a bit	not at all	somewhat	a bit	not at all	not at all	not at all	somewhat	a bit	not at all	not at all	totally	1.33333333333333
3430	anger	no brother or sister participating	Biological mother	boy	12/6/2003	1/29/1973	9.73853524982888	40.5886379192334	Living together	0	1	one or both parents born outside Europe	Hoger beroepsonderwijs (HBO)	Yes	G	A	s	l	Medium functioning	S/S en S/L	3	not at all	not at all	not at all	a lot	somewhat	somewhat	totally	not at all	somewhat	not at all	not at all	totally	a lot	not at all	not at all	a bit	not at all	somewhat	somewhat	not at all	somewhat	not at all	a bit	a lot	1.33333333333333	1.33333333333333	4.66666666666667	1.33333333333333
1240	anger	no brother or sister participating	Biological father	boy	7/29/2004	2/24/1965	9.09240246406571	48.517453798768	Living together	0	0	Both parents born in Europe	Middelbare school	Yes	A	A	s	s	Low functioning	S/S en S/L	2	not at all	a bit	somewhat	a lot	not at all	a bit	a lot	not at all	a bit	somewhat	somewhat	a lot	not at all	a bit	a lot	a bit	a bit	a bit	somewhat	a bit	a lot	a lot	a lot	a lot	2.66666666666667	1.33333333333333	a lot	somewhat
2002	anger	has brother or sister participanting = not taking into account	Biological father	girl	4/14/2006	10/1/1959	7.38398357289528	53.9192334017796	Married	0	0	Both parents born in Europe	Middelbare school	Yes	A	A	s	l	Medium functioning	S/S en S/L	2	totally	somewhat	a bit	not at all	totally	somewhat	not at all	a bit	a lot	totally	somewhat	not at all	somewhat	a bit	a lot	not at all	totally	a bit	not at all	totally	a bit	totally	a bit	not at all	somewhat	4.33333333333333	not at all	a lot
4510	anger	no brother or sister participating	Biological mother	girl	9/12/2003	11/12/1969	9.97125256673511	43.8028747433265	Married	0	0	Both parents born in Europe	Universiteit	Yes	A	A	s	s	Low functioning	S/S en S/L	2	a bit	not at all	somewhat	totally	not at all	not at all	a lot	not at all	somewhat	not at all	not at all	totally	a bit	somewhat	a lot	a lot	not at all	somewhat	a lot	not at all	a bit	somewhat	somewhat	a bit	not at all	not at all	4.66666666666667	2.33333333333333
1822	anger	has brother or sister participanting = not taking into account	Biological mother	girl	6/8/2003	5/22/1973	10.2340862422998	40.2792607802875	Nieuwe gezinssamenstelling (bijvoorbeeld samengesteld gezin)	0	0	Both parents born in Europe	Universiteit	Yes	A	A	s	l	Medium functioning	S/S en S/L	2	a bit	not at all	somewhat	a lot	not at all	not at all	totally	not at all	a bit	not at all	not at all	totally	a lot	somewhat	not at all	a bit	not at all	a bit	a bit	not at all	somewhat	somewhat	not at all	a lot	not at all	not at all	4.66666666666667	2.66666666666667
3700	anger	no brother or sister participating	Biological father	boy	8/9/2006	12/19/1973	7.06365503080082	39.7015742642026	Married	0	0	Both parents born in Europe	Universiteit	Yes	A	A	s	s	Low functioning	S/S en S/L	2	a lot	somewhat	a lot	a lot	not at all	not at all	totally	not at all	not at all	not at all	totally	totally	totally	a bit	a bit	totally	a lot	totally	totally	totally	a lot	a bit	a bit	totally	2.66666666666667	not at all	4.66666666666667	a bit
4720	anger	no brother or sister participating	Biological mother	boy	2/13/2003	2/4/1975	10.54893908282	38.5735797399042	Married	0	0	Both parents born in Europe	Hoger beroepsonderwijs (HBO)	Yes	A	A	s	s	Low functioning	S/S en S/L	2	not at all	not at all	not at all	a lot	not at all	not at all	totally	not at all	not at all	not at all	not at all	a lot	a bit	somewhat	somewhat	a bit	somewhat	somewhat	a bit	a bit	not at all	somewhat	somewhat	a lot	not at all	not at all	4.33333333333333	not at all
3310	anger	no brother or sister participating	Biological father	boy	10/13/2006	12/7/1975	6.88569472963724	37.7357973990418	Living together	0	0	Both parents born in Europe	Middelbaar beroepsonderwijs (MBO)	Yes	G	A	s	l	Medium functioning	S/S en S/L	3	totally	not at all	somewhat	somewhat	totally	a bit	totally	totally	a lot	a bit	a lot	totally	totally	totally	totally	not at all	a bit	not at all	not at all	a lot	totally	somewhat	totally	not at all	2.66666666666667	4.33333333333333	a lot	3.66666666666667
100	anger	no brother or sister participating	Biological father	girl	4/19/2005	1/20/1976	8.36960985626283	37.6153319644079	Living together	0	0	Both parents born in Europe	Middelbaar beroepsonderwijs (MBO)	Yes	A	A	s	l	Medium functioning	S/S en S/L	2	not at all	not at all	somewhat	totally	not at all	not at all	totally	not at all	a bit	not at all	not at all	totally	somewhat	somewhat	not at all	totally	somewhat	a bit	totally	not at all	a bit	not at all	not at all	totally	not at all	not at all	totally	somewhat
3250	anger	no brother or sister participating	Biological mother	boy	1/17/2004	2/6/1965	9.62354551676934	48.5667351129363	Living together	0	0	Both parents born in Europe	Middelbare school	No	A	A	s	l	Medium functioning	S/S en S/L	2	somewhat	not at all	not at all	a lot	not at all	somewhat	totally	not at all	a bit	a bit	not at all	a lot	somewhat	somewhat	a bit	a lot	somewhat	a bit	a lot	somewhat	a lot	a bit	somewhat	a bit	1.33333333333333	1.66666666666667	4.33333333333333	somewhat
670	anger	no brother or sister participating	Biological mother	boy	2/4/2004	8/11/1968	9.57426420260096	45.056810403833	Married	0	0	Both parents born in Europe	Middelbaar beroepsonderwijs (MBO)	Yes	A	A	s	s	Low functioning	S/S en S/L	2	not at all	not at all	somewhat	totally	not at all	somewhat	a lot	not at all	a bit	not at all	not at all	a bit	totally	a lot	a lot	a lot	somewhat	somewhat	a bit	somewhat	totally	not at all	not at all	a bit	1.33333333333333	not at all	a lot	somewhat
880	anger	no brother or sister participating	Biological mother	girl	1/27/2004	9/11/1969	9.59616700889801	43.9726214921287	Married	0	0	Both parents born in Europe	Hoger beroepsonderwijs (HBO)	Yes	A	A	s	l	Medium functioning	S/S en S/L	2	not at all	somewhat	somewhat	a lot	somewhat	not at all	a lot	not at all	somewhat	not at all	not at all	a lot	somewhat	not at all	a bit	totally	somewhat	a bit	a lot	not at all	somewhat	not at all	a bit	a lot	1.33333333333333	1.33333333333333	a lot	1.66666666666667
790	anger	no brother or sister participating	Biological mother	girl	7/1/2004	11/29/1970	9.16906228610541	42.757015742642	Married	0	0	Both parents born in Europe	Universiteit	No	A	A	s	l	Medium functioning	S/S en S/L	2	somewhat	somewhat	not at all	a lot	not at all	somewhat	a bit	not at all	not at all	not at all	not at all	a bit	somewhat	a bit	somewhat	a bit	somewhat	a bit	a bit	a lot	a bit	a bit	a bit	a bit	1.66666666666667	not at all	3.33333333333333	1.33333333333333
4231	anger	no brother or sister participating	Biological father	boy	12/4/2003	4/15/1971	9.74401095140315	42.3819301848049	Other	0	0	Both parents born in Europe	Middelbaar beroepsonderwijs (MBO)	No	G	A	s	l	Medium functioning	S/S en S/L	3	not at all	not at all	not at all	totally	not at all	not at all	totally	not at all	not at all	not at all	not at all	totally	somewhat	totally	not at all	totally	not at all	not at all	totally	not at all	not at all	not at all	not at all	totally	not at all	not at all	totally	not at all
4030	anger	no brother or sister participating	Biological father	girl	6/24/2003	2/4/1972	10.1902806297057	41.574264202601	Nieuwe gezinssamenstelling (bijvoorbeeld samengesteld gezin)	0	0	Both parents born in Europe	Universiteit	Yes	A	A	s	l	Medium functioning	S/S en S/L	2	not at all	not at all	a lot	totally	not at all	not at all	totally	not at all	somewhat	not at all	not at all	a lot	a lot	a bit	not at all	a bit	not at all	somewhat	a bit	not at all	not at all	not at all	somewhat	a bit	not at all	not at all	4.66666666666667	2.33333333333333
1552	anger	has brother or sister participanting = not taking into account	Biological father	boy	12/13/2001	12/17/1974	11.7180013689254	38.7077344284737	Married	0	0	Both parents born in Europe	Universiteit	Yes	A	A	s	s	Low functioning	S/S en S/L	2	a bit	not at all	somewhat	a lot	not at all	not at all	a lot	not at all	a bit	not at all	not at all	a lot	somewhat	a bit	not at all	a lot	somewhat	somewhat	a lot	somewhat	a bit	not at all	a lot	a bit	not at all	not at all	a lot	2.66666666666667
841	anger	has brother or sister participanting = not taking into account	999	boy			999	999	999	999	999	999	999	999	A	A	s	l	Medium functioning	S/S en S/L	2	a bit	not at all	a lot	a lot	somewhat	not at all	a lot	not at all	a lot	somewhat	not at all	a bit	a bit	a bit	a bit	somewhat	a lot	a bit	a bit	a lot	a bit	a lot	a bit	somewhat	not at all	1.66666666666667	3.66666666666667	3.66666666666667
3580	anger	has brother or sister participanting = not taking into account	999	girl			999	999	999	999	999	999	999	999	A	A	s	l	Medium functioning	S/S en S/L	2	not at all	not at all	not at all	a lot	not at all	not at all	not at all	not at all	not at all	not at all	not at all	totally	somewhat	somewhat	totally	a bit	not at all	a lot	not at all	not at all	a bit	not at all	a bit	somewhat	not at all	not at all	3.33333333333333	not at all
70	anger	no brother or sister participating	Biological mother	girl	2/9/2006	5/18/1967	7.55920602327173	46.2915811088296	Living together	0	0	Both parents born in Europe	Middelbaar beroepsonderwijs (MBO)	Yes	A	A	l	l	High functioning	L/L	2	a lot	totally	a lot	totally	not at all	totally	totally	not at all	totally	totally	a bit	a lot	totally	not at all	not at all	a lot	not at all	not at all	totally	not at all	not at all	not at all	not at all	a lot	4.33333333333333	2.33333333333333	4.66666666666667	4.33333333333333
160	anger	no brother or sister participating	Biological mother	boy	5/20/2006	6/4/1960	7.28542094455852	53.242984257358	Single parent	0	0	Both parents born in Europe	Hoger beroepsonderwijs (HBO)	Yes	A	A	l	l	High functioning	L/L	2	totally	a bit	a bit	not at all	not at all	not at all	not at all	totally	a bit	not at all	totally	totally	totally	a lot	a lot	totally	a lot	not at all	totally	a bit	a bit	not at all	not at all	totally	a bit	2.33333333333333	2.33333333333333	3.66666666666667
3940	anger	no brother or sister participating	Biological mother	girl	6/4/2005	4/7/1975	8.24366872005476	38.403832991102	Married	0	0	Both parents born in Europe	Hoger beroepsonderwijs (HBO)	Yes	G	A	l	l	Medium functioning	L/L	3	not at all	a bit	somewhat	a lot	somewhat	not at all	a lot	not at all	not at all	not at all	somewhat	totally	not at all	not at all	somewhat	totally	not at all	not at all	totally	somewhat	not at all	not at all	not at all	totally	somewhat	1.33333333333333	4.33333333333333	1.33333333333333
2020	anger	no brother or sister participating	999	boy	1/19/2002	3/25/1972	11.6167008898015	41.4373716632444	Married	0	0	Both parents born in Europe	Middelbare school	Yes	A	A	l	l	High functioning	L/L	2	not at all	somewhat	a bit	a lot	not at all	somewhat	a lot	not at all	somewhat	not at all	not at all	a lot	not at all	not at all	not at all	a lot	not at all	not at all	a lot	not at all	not at all	not at all	not at all	a lot	1.66666666666667	not at all	a lot	somewhat
3202	anger	has brother or sister participanting = not taking into account	Biological mother	boy	8/7/2005	2/20/1972	8.0684462696783	41.5304585900068	Married	0	0	Both parents born in Europe	Hoger beroepsonderwijs (HBO)	Yes	G	A	l	l	Medium functioning	L/L	3	totally	a lot	a bit	totally	totally	a lot	totally	a lot	a lot	not at all	totally	totally	totally	a lot	a lot	totally	totally	a bit	totally	a bit	a lot	a lot	a lot	totally	4.33333333333333	3.33333333333333	totally	a lot
4360	anger	no brother or sister participating	Biological mother	girl	6/30/2006	6/7/1962	7.17316906228611	51.2361396303901	Married	0	0	Both parents born in Europe	Universiteit	Yes	A	A	l	l	High functioning	L/L	2	somewhat	not at all	somewhat	a lot	not at all	somewhat	a lot	not at all	somewhat	not at all	not at all	a lot	somewhat	not at all	somewhat	a bit	not at all	not at all	a bit	somewhat	somewhat	not at all	not at all	a bit	1.33333333333333	not at all	a lot	somewhat
2212	anger	has brother or sister participanting = not taking into account	Biological mother	girl	6/24/2004	10/31/1970	9.18822724161533	42.8364134154689	Married	0	1	one or both parents born outside Europe	Universiteit	Yes	A	A	l	l	High functioning	L/L	2	not at all	somewhat	somewhat	a lot	not at all	somewhat	a lot	not at all	somewhat	somewhat	somewhat	a lot	somewhat	somewhat	somewhat	a bit	not at all	somewhat	a bit	somewhat	somewhat	somewhat	not at all	a lot	somewhat	1.33333333333333	a lot	1.66666666666667
1990	anger	no brother or sister participating	OTHER	girl	6/10/2006	9/19/1972	7.22792607802875	40.9500342231348	Married	0	0	Both parents born in Europe	Hoger beroepsonderwijs (HBO)	Yes	A	A	l	l	High functioning	L/L	2	not at all	not at all	somewhat	totally	not at all	not at all	totally	not at all	not at all	not at all	somewhat	totally	not at all	not at all	not at all	totally	not at all	not at all	totally	not at all	not at all	not at all	not at all	totally	1.33333333333333	not at all	totally	1.33333333333333
1261	anger	has brother or sister participanting = not taking into account	999	girl			999	999	999	999	999	999	999	999	A	A	l	l	High functioning	L/L	2	somewhat	somewhat	not at all	a lot	not at all	not at all	a bit	not at all	not at all	somewhat	a bit	a lot	somewhat	somewhat	not at all	a lot	not at all	somewhat	a bit	somewhat	somewhat	not at all	not at all	a bit	somewhat	1.33333333333333	3.66666666666667	1.33333333333333
580	anger	no brother or sister participating	Biological father	boy	6/2/2002	2/18/1961	11.2498288843258	52.5338809034908	Married	0	0	Both parents born in Europe	Hoger beroepsonderwijs (HBO)	Yes	A	A	l	l	High functioning	L/L	2	not at all	not at all	somewhat	totally	not at all	not at all	totally	not at all	somewhat	not at all	not at all	a lot	not at all	not at all	somewhat	a bit	not at all	not at all	a lot	not at all	somewhat	not at all	not at all	a lot	not at all	not at all	4.66666666666667	1.66666666666667
1150	anger	no brother or sister participating	Guardian (MALE)	boy	1/27/2004	7/17/1962	9.59616700889801	51.1266255989049	Single parent	0	1	one or both parents born outside Europe	Hoger beroepsonderwijs (HBO)	Yes	G	A	l	l	Medium functioning	L/L	3	somewhat	not at all	not at all	a lot	not at all	not at all	a lot	not at all	a bit	somewhat	not at all	totally	somewhat	not at all	a bit	a lot	somewhat	not at all	somewhat	somewhat	a lot	somewhat	not at all	a lot	not at all	1.33333333333333	4.33333333333333	somewhat
3511	anger	no brother or sister participating	OTHER	boy	4/15/2004	5/19/1963	9.37987679671458	50.2888432580424	Married	0	0	Both parents born in Europe	post-underversiteit/post-doctoraal	Yes	A	A	l	l	High functioning	L/L	2	not at all	not at all	not at all	totally	not at all	not at all	totally	not at all	somewhat	not at all	not at all	totally	not at all	not at all	not at all	totally	not at all	not at all	totally	not at all	not at all	not at all	not at all	totally	not at all	not at all	totally	1.33333333333333
2560	anger	no brother or sister participating	Biological father	boy	9/26/2000	7/5/1965	12.9308692676249	48.1587953456537	Married	0	0	Both parents born in Europe	Hoger beroepsonderwijs (HBO)	Yes	G	A	l	l	Medium functioning	L/L	3	not at all	not at all	not at all	totally	not at all	not at all	totally	not at all	not at all	not at all	not at all	totally	not at all	not at all	not at all	totally	not at all	not at all	totally	not at all	not at all	not at all	not at all	totally	not at all	not at all	totally	not at all
451	anger	has brother or sister participanting = not taking into account	Biological mother	girl	10/1/2002	5/20/1967	10.9185489390828	46.2861054072553	Married	0	0	Both parents born in Europe	post-underversiteit/post-doctoraal	Yes	A	A	l	l	High functioning	L/L	2	not at all	not at all	not at all	totally	not at all	not at all	totally	not at all	not at all	not at all	not at all	totally	not at all	not at all	not at all	totally	not at all	not at all	totally	not at all	not at all	not at all	not at all	not at all	not at all	not at all	totally	not at all
1810	anger	no brother or sister participating	Biological mother	girl	12/29/2002	9/19/1968	10.6748802190281	44.9500342231348	Nieuwe gezinssamenstelling (bijvoorbeeld samengesteld gezin)	0	0	Both parents born in Europe	Middelbaar beroepsonderwijs (MBO)	Yes	A	A	l	l	High functioning	L/L	2	not at all	not at all	not at all	a lot	not at all	not at all	a lot	not at all	not at all	not at all	not at all	a lot	not at all	not at all	not at all	a lot	not at all	not at all	a lot	not at all	not at all	not at all	not at all	a lot	not at all	not at all	a lot	not at all
3880	anger	no brother or sister participating	OTHER	boy	5/3/2001	5/6/1969	12.331279945243	44.3230663928816	Married	0	0	Both parents born in Europe	Middelbaar beroepsonderwijs (MBO)	Yes	A	A	l	l	High functioning	L/L	2	not at all	not at all	not at all	a lot	not at all	not at all	a lot	not at all	not at all	not at all	not at all	a lot	not at all	not at all	not at all	a lot	not at all	not at all	a lot	not at all	not at all	not at all	not at all	a lot	not at all	not at all	a lot	not at all
3520	anger	no brother or sister participating	Biological father	boy	10/8/2002	7/25/1969	10.8993839835729	44.104038329911	Married	0	0	Both parents born in Europe	Middelbaar beroepsonderwijs (MBO)	Yes	A	A	l	l	High functioning	L/L	2	not at all	not at all	not at all	a lot	not at all	not at all	a lot	not at all	not at all	not at all	not at all	totally	not at all	not at all	not at all	totally	not at all	not at all	a lot	not at all	not at all	not at all	not at all	a lot	not at all	not at all	4.33333333333333	not at all
3040	anger	no brother or sister participating	Biological mother	boy	10/20/2005	10/9/1969	7.86584531143053	43.895961670089	Single parent	0	0	Both parents born in Europe	Middelbaar beroepsonderwijs (MBO)	Yes	G	A	l	l	Medium functioning	L/L	3	not at all	not at all	not at all	not at all	not at all	not at all	not at all	not at all	not at all	not at all	not at all	not at all	totally	not at all	not at all	totally	not at all	not at all	not at all	not at all	not at all	not at all	not at all	not at all	not at all	not at all	not at all	not at all
970	anger	no brother or sister participating	999	girl	7/29/2005	1/23/1970	8.09308692676249	43.605749486653	Married	0	0	Both parents born in Europe	Universiteit	Yes	A	A	l	l	High functioning	L/L	2	not at all	not at all	not at all	totally	not at all	not at all	totally	not at all	not at all	not at all	not at all	totally	not at all	not at all	not at all	totally	not at all	not at all	totally	not at all	not at all	not at all	not at all	totally	not at all	not at all	totally	not at all
3610	anger	no brother or sister participating	Biological father	girl	7/27/2002	9/22/1970	11.0992470910335	42.943189596167	Married	0	0	Both parents born in Europe	Hoger beroepsonderwijs (HBO)	Yes	G	A	l	l	Medium functioning	L/L	3	not at all	not at all	not at all	a bit	not at all	not at all	a lot	not at all	not at all	not at all	not at all	a bit	not at all	not at all	not at all	a bit	not at all	not at all	a lot	not at all	not at all	not at all	not at all	a bit	not at all	not at all	3.33333333333333	not at all
691	anger	has brother or sister participanting = not taking into account	Biological father	girl	8/28/2001	10/15/1970	12.0109514031485	42.880219028063	Married	0	0	Both parents born in Europe	Hoger beroepsonderwijs (HBO)	Yes	G	A	l	l	Medium functioning	L/L	3	not at all	somewhat	not at all	a bit	not at all	not at all	a lot	not at all	not at all	not at all	not at all	a lot	somewhat	somewhat	not at all	a lot	not at all	not at all	a lot	not at all	not at all	not at all	not at all	a lot	1.33333333333333	not at all	3.66666666666667	not at all
3340	anger	no brother or sister participating	Biological mother	girl	3/12/2005	1/1/1971	8.47364818617385	42.6666666666667	Married	0	0	Both parents born in Europe	Middelbaar beroepsonderwijs (MBO)	Yes	A	A	l	l	High functioning	L/L	2	not at all	not at all	not at all	totally	not at all	not at all	a bit	not at all	not at all	not at all	not at all	totally	not at all	not at all	not at all	totally	not at all	not at all	a lot	not at all	not at all	not at all	not at all	totally	not at all	not at all	4.33333333333333	not at all
2410	anger	no brother or sister participating	Biological father	boy	9/4/2000	6/27/1971	12.9911019849418	42.1820670773443	Married	0	0	Both parents born in Europe	Middelbaar beroepsonderwijs (MBO)	Yes	A	A	l	l	High functioning	L/L	2	not at all	not at all	not at all	totally	not at all	not at all	a lot	not at all	not at all	not at all	not at all	a lot	not at all	not at all	not at all	a lot	not at all	not at all	a lot	not at all	not at all	not at all	not at all	totally	not at all	not at all	4.33333333333333	not at all
4330	anger	no brother or sister participating	Biological mother	boy	5/6/2004	7/7/1971	9.32238193018481	42.154688569473	Married	0	0	Both parents born in Europe	Middelbaar beroepsonderwijs (MBO)	Yes	A	A	l	l	High functioning	L/L	2	not at all	not at all	not at all	totally	not at all	not at all	a lot	not at all	not at all	not at all	not at all	a lot	not at all	not at all	not at all	totally	not at all	not at all	totally	not at all	not at all	not at all	not at all	a lot	not at all	not at all	4.33333333333333	not at all
2140	anger	no brother or sister participating	Biological mother	girl	3/7/2001	11/1/1971	12.4873374401095	41.8343600273785	Married	0	0	Both parents born in Europe	Hoger beroepsonderwijs (HBO)	Yes	A	A	l	l	High functioning	L/L	2	not at all	not at all	not at all	totally	not at all	not at all	a lot	not at all	not at all	not at all	not at all	totally	not at all	not at all	not at all	a lot	not at all	not at all	a lot	not at all	not at all	not at all	not at all	a lot	not at all	not at all	4.66666666666667	not at all
4261	anger	no brother or sister participating	Biological mother	girl	12/22/2004	12/20/1971	8.69267624914442	41.700205338809	Married	0	0	Both parents born in Europe	Hoger beroepsonderwijs (HBO)	Yes	A	A	l	l	High functioning	L/L	2	not at all	not at all	not at all	a lot	not at all	not at all	a lot	not at all	not at all	not at all	not at all	a lot	not at all	not at all	not at all	a lot	not at all	not at all	a lot	not at all	not at all	not at all	not at all	a lot	not at all	not at all	a lot	not at all
1330	anger	no brother or sister participating	Biological father	boy	7/17/2003	4/29/1972	10.1273100616016	41.3415468856947	Other	0	0	Both parents born in Europe	Universiteit	Yes	G	G	l	l	Low functioning	L/L	4	a bit	not at all	not at all	totally	not at all	not at all	a lot	not at all	a bit	not at all	not at all	totally	not at all	not at all	somewhat	totally	not at all	not at all	a lot	not at all	not at all	not at all	not at all	a lot	not at all	not at all	4.66666666666667	2.33333333333333
3760	anger	no brother or sister participating	Biological mother	girl	3/19/2003	12/29/1972	10.4558521560575	40.6735112936345	Married	0	0	Both parents born in Europe	Hoger beroepsonderwijs (HBO)	Yes	A	A	l	l	High functioning	L/L	2	not at all	not at all	not at all	totally	not at all	not at all	a lot	not at all	not at all	not at all	not at all	a lot	not at all	not at all	not at all	a lot	not at all	not at all	totally	not at all	not at all	not at all	not at all	a lot	not at all	not at all	4.33333333333333	not at all
4480	anger	no brother or sister participating	Biological father	boy	12/27/2001	3/3/1973	11.6796714579055	40.498288843258	Married	0	0	Both parents born in Europe	Middelbaar beroepsonderwijs (MBO)	Yes	A	A	l	l	High functioning	L/L	2	not at all	not at all	totally	a lot	not at all	not at all	a lot	not at all	not at all	not at all	not at all	a lot	not at all	not at all	not at all	a lot	somewhat	not at all	a lot	not at all	not at all	not at all	not at all	a lot	not at all	not at all	a lot	2.33333333333333
4381	anger	has brother or sister participanting = not taking into account	Biological mother	boy	2/3/2006	8/22/1973	7.57563312799452	40.0273785078713	Married	0	0	Both parents born in Europe	Hoger beroepsonderwijs (HBO)	Yes	A	A	l	l	High functioning	L/L	2	not at all	not at all	not at all	a lot	not at all	not at all	a lot	not at all	somewhat	not at all	not at all	totally	not at all	not at all	not at all	totally	not at all	not at all	totally	not at all	not at all	not at all	not at all	totally	not at all	not at all	4.33333333333333	1.33333333333333
2500	anger	no brother or sister participating	Biological father	boy	8/9/2004	10/2/1973	9.06228610540725	39.9151266255989	Married	0	0	Both parents born in Europe	Middelbaar beroepsonderwijs (MBO)	Yes	A	A	l	l	High functioning	L/L	2	not at all	somewhat	not at all	totally	not at all	not at all	totally	not at all	not at all	not at all	not at all	totally	not at all	somewhat	not at all	totally	somewhat	not at all	totally	not at all	not at all	not at all	not at all	totally	1.33333333333333	not at all	totally	not at all
4060	anger	no brother or sister participating	Biological mother	girl	4/24/2005	3/15/1974	8.35592060232717	39.4661190965092	Single parent	0	0	Both parents born in Europe	Hoger beroepsonderwijs (HBO)	Yes	A	A	l	l	High functioning	L/L	2	not at all	not at all	not at all	totally	not at all	not at all	totally	not at all	not at all	not at all	not at all	totally	not at all	not at all	not at all	totally	not at all	not at all	totally	not at all	not at all	not at all	not at all	totally	not at all	not at all	totally	not at all
4120	anger	no brother or sister participating	Biological mother	boy	2/21/2004	4/11/1974	9.52772073921971	39.3921971252567	Living together	0	0	Both parents born in Europe	Middelbaar beroepsonderwijs (MBO)	No	A	A	l	l	High functioning	L/L	2	not at all	not at all	somewhat	totally	not at all	not at all	totally	not at all	somewhat	not at all	not at all	totally	not at all	not at all	not at all	totally	not at all	not at all	totally	not at all	not at all	not at all	not at all	totally	not at all	not at all	totally	1.66666666666667
514	anger	has brother or sister participanting = not taking into account	Biological mother	boy	8/16/2002	5/21/1975	11.0444900752909	38.2833675564682	Married	0	0	Both parents born in Europe	Middelbaar beroepsonderwijs (MBO)	Yes	A	A	l	l	High functioning	L/L	2	not at all	not at all	not at all	totally	not at all	not at all	totally	not at all	not at all	somewhat	not at all	totally	not at all	not at all	not at all	totally	not at all	not at all	a lot	not at all	not at all	not at all	not at all	totally	not at all	1.33333333333333	totally	not at all
3460	anger	no brother or sister participating	Biological father	boy	12/13/2002	12/22/1976	10.7186858316222	36.6926762491444	Living together	0	0	Both parents born in Europe	Middelbaar beroepsonderwijs (MBO)	No	A	A	l	l	High functioning	L/L	2	not at all	not at all	not at all	a lot	not at all	not at all	a lot	not at all	not at all	not at all	not at all	totally	not at all	not at all	not at all	a bit	not at all	not at all	totally	not at all	not at all	not at all	not at all	a lot	not at all	not at all	4.33333333333333	not at all
730	anger	no brother or sister participating	Guardian (MALE)	boy	12/24/2003	7/7/1977	9.68925393566051	36.1533196440794	Single parent	0	0	Both parents born in Europe	Hoger beroepsonderwijs (HBO)	No	A	A	l	l	High functioning	L/L	2	not at all	not at all	not at all	totally	not at all	not at all	totally	not at all	not at all	not at all	not at all	totally	not at all	not at all	not at all	totally	not at all	not at all	totally	not at all	not at all	not at all	not at all	totally	not at all	not at all	totally	not at all
2530	anger	no brother or sister participating	Biological mother	boy	6/14/2005	12/3/1978	8.21629021218344	34.7460643394935	Single parent	0	0	Both parents born in Europe	Middelbaar beroepsonderwijs (MBO)	No	A	A	l	l	High functioning	L/L	2	not at all	not at all	not at all	totally	not at all	not at all	totally	not at all	not at all	not at all	not at all	totally	not at all	not at all	not at all	totally	not at all	not at all	totally	not at all	not at all	not at all	not at all	totally	not at all	not at all	totally	not at all
4300	anger	no brother or sister participating	Biological mother	boy	9/10/2003	4/18/1966	9.97672826830938	47.3730321697468	Married	1	0	one or both parents born outside Europe	Universiteit	Yes	A	A	l	l	High functioning	L/L	2	not at all	not at all	not at all	totally	not at all	not at all	totally	not at all	somewhat	not at all	not at all	totally	somewhat	not at all	somewhat	a bit	not at all	not at all	a bit	not at all	somewhat	not at all	not at all	a bit	not at all	not at all	totally	1.33333333333333
4660	anger	no brother or sister participating	Biological father	girl	10/21/2000	7/9/1974	12.8624229979466	39.1485284052019	Single parent	1	0	one or both parents born outside Europe	Hoger beroepsonderwijs (HBO)	No	A	A	l	l	High functioning	L/L	2	somewhat	not at all	somewhat	totally	not at all	not at all	a lot	not at all	a bit	somewhat	not at all	a lot	a lot	not at all	a bit	a bit	somewhat	not at all	a lot	not at all	somewhat	not at all	not at all	a lot	not at all	1.33333333333333	4.33333333333333	2.33333333333333
31	anger	has brother or sister participanting = not taking into account	999	boy			999	999	999	999	999	999	999	999	A	A	l	l	High functioning	L/L	2	not at all	not at all	not at all	totally	not at all	not at all	totally	not at all	not at all	not at all	not at all	totally	not at all	not at all	not at all	totally	not at all	not at all	totally	not at all	not at all	not at all	not at all	totally	not at all	not at all	totally	not at all
2362	anger	has brother or sister participanting = not taking into account	999	boy			999	999	999	999	999	999	999	999	A	A	l	l	High functioning	L/L	2	not at all	not at all	not at all	a lot	not at all	not at all	totally	not at all	not at all	not at all	not at all	a lot	not at all	not at all	not at all	totally	not at all	not at all	totally	not at all	not at all	not at all	not at all	totally	not at all	not at all	4.33333333333333	not at all
2290	anger	no brother or sister participating	Biological father	boy			999	999	999	999	999	999	999	999	G	A	l	l	Medium functioning	L/L	3	not at all	not at all	not at all	a lot	a lot	not at all	a lot	not at all	not at all	not at all	not at all	a lot	not at all	not at all	not at all	a lot	not at all	not at all	a lot	not at all	not at all	not at all	not at all	a lot	not at all	somewhat	a lot	not at all
2302	anger	has brother or sister participanting = not taking into account	Biological mother	girl			999	999	999	0	0	Both parents born in Europe	999	Yes	A	A	l	l	High functioning	L/L	2	not at all	not at all	not at all	totally	not at all	not at all	a lot	not at all	not at all	not at all	not at all	totally	not at all	somewhat	not at all	a lot	not at all	not at all	a lot	not at all	not at all	not at all	not at all	a lot	not at all	not at all	4.66666666666667	not at all
2470	anger	no brother or sister participating	Biological father	boy	4/3/2001	6/9/1966	12.4134154688569	47.2306639288159	Married	0	0	Both parents born in Europe	Universiteit	No	A	A	l	l	High functioning	L/L	2	somewhat	not at all	somewhat	a lot	not at all	not at all	a lot	not at all	somewhat	not at all	not at all	a bit	not at all	not at all	not at all	a lot	somewhat	somewhat	totally	not at all	somewhat	somewhat	not at all	a lot	not at all	not at all	3.66666666666667	somewhat
760	anger	no brother or sister participating	Biological mother	boy	6/8/2001	9/7/1967	12.2327173169062	45.9849418206708	Married	0	0	Both parents born in Europe	Hoger beroepsonderwijs (HBO)	Yes	A	A	l	l	High functioning	L/L	2	not at all	not at all	somewhat	a lot	not at all	not at all	a lot	not at all	somewhat	somewhat	not at all	a lot	somewhat	not at all	not at all	a bit	somewhat	somewhat	a lot	somewhat	somewhat	somewhat	not at all	a lot	not at all	1.33333333333333	a lot	1.66666666666667
940	anger	no brother or sister participating	Biological mother	girl	1/23/2003	8/9/1968	10.6064339493498	45.0622861054073	Nieuwe gezinssamenstelling (bijvoorbeeld samengesteld gezin)	0	0	Both parents born in Europe	Middelbaar beroepsonderwijs (MBO)	No	A	A	l	l	High functioning	L/L	2	not at all	not at all	somewhat	totally	not at all	not at all	a lot	not at all	not at all	not at all	not at all	a lot	not at all	not at all	somewhat	a bit	somewhat	not at all	a lot	not at all	not at all	a bit	somewhat	a bit	not at all	not at all	4.33333333333333	1.33333333333333
4711	anger	has brother or sister participanting = not taking into account	Biological father	boy	4/19/2001	12/13/1970	12.3696098562628	42.7186858316222	Married	0	0	Both parents born in Europe	Middelbaar beroepsonderwijs (MBO)	Yes	A	A	l	l	High functioning	L/L	2	not at all	not at all	not at all	a bit	not at all	not at all	totally	not at all	not at all	not at all	not at all	a lot	somewhat	somewhat	not at all	a bit	somewhat	not at all	somewhat	a bit	somewhat	a bit	not at all	somewhat	not at all	not at all	a lot	not at all
3910	anger	no brother or sister participating	Biological mother	girl	11/11/2000	5/1/1974	12.8049281314168	39.337440109514	Single parent	0	0	Both parents born in Europe	Hoger beroepsonderwijs (HBO)	Yes	G	A	l	l	Medium functioning	L/L	3	not at all	not at all	somewhat	a lot	not at all	not at all	totally	not at all	not at all	somewhat	not at all	a lot	not at all	not at all	not at all	totally	not at all	not at all	a lot	not at all	not at all	not at all	somewhat	a lot	not at all	1.33333333333333	4.33333333333333	1.33333333333333
490	anger	no brother or sister participating	Biological father	girl	5/5/2005	5/9/1974	8.32580424366872	39.315537303217	Married	0	0	Both parents born in Europe	Middelbaar beroepsonderwijs (MBO)	Yes	A	A	l	l	High functioning	L/L	2	somewhat	not at all	a bit	a bit	somewhat	somewhat	a lot	not at all	not at all	not at all	somewhat	a lot	somewhat	somewhat	somewhat	a bit	somewhat	somewhat	a bit	not at all	somewhat	not at all	somewhat	a bit	1.66666666666667	1.33333333333333	3.66666666666667	somewhat
61	anger	has brother or sister participanting = not taking into account	999	girl			999	999	999	999	999	999	999	999	A	A	l	l	High functioning	L/L	2	not at all	not at all	somewhat	a lot	not at all	not at all	totally	not at all	not at all	not at all	not at all	a lot	somewhat	somewhat	somewhat	a bit	not at all	not at all	a bit	not at all	somewhat	somewhat	not at all	a lot	not at all	not at all	4.33333333333333	1.33333333333333
3490	anger	no brother or sister participating	Biological mother	boy	7/18/2005	10/21/1970	8.12320328542094	42.8637919233402	Married	0	0	Both parents born in Europe	Universiteit	Yes	A	A	l	l	High functioning	L/L	2	not at all	not at all	somewhat	totally	not at all	not at all	a lot	not at all	not at all	somewhat	somewhat	totally	not at all	not at all	not at all	totally	not at all	somewhat	totally	somewhat	not at all	not at all	somewhat	totally	1.33333333333333	1.33333333333333	4.66666666666667	1.33333333333333
2050	anger	no brother or sister participating	Biological mother	boy	12/8/2004	12/15/1977	8.73100616016427	35.7125256673511	Married	0	0	Both parents born in Europe	Middelbaar beroepsonderwijs (MBO)	Yes	A	A	l	l	High functioning	L/L	2	somewhat	not at all	a bit	a lot	a bit	not at all	totally	not at all	not at all	somewhat	a lot	totally	not at all	somewhat	somewhat	totally	somewhat	somewhat	totally	a bit	somewhat	somewhat	a bit	totally	somewhat	somewhat	4.66666666666667	somewhat
700	anger	no brother or sister participating	Biological father	girl	8/22/2003	1/27/1965	10.0287474332649	48.5941136208077	Married	0	0	Both parents born in Europe	Hoger beroepsonderwijs (HBO)	Yes	A	A	l	l	High functioning	L/L	2	not at all	not at all	not at all	totally	not at all	not at all	totally	not at all	not at all	not at all	not at all	totally	somewhat	somewhat	somewhat	a lot	not at all	not at all	a lot	somewhat	a bit	a bit	somewhat	a lot	not at all	not at all	totally	not at all
121	anger	has brother or sister participanting = not taking into account	999	girl			999	999	999	999	999	999	999	999	G	A	l	l	Medium functioning	L/L	3	not at all	not at all	not at all	a lot	not at all	not at all	totally	not at all	not at all	not at all	somewhat	a lot	not at all	a bit	not at all	a lot	not at all	not at all	totally	not at all	not at all	not at all	somewhat	totally	1.33333333333333	not at all	4.33333333333333	not at all
2180	anger	no brother or sister participating	Biological father	boy	12/24/2001	8/23/1969	11.6878850102669	44.0246406570842	Other	0	0	Both parents born in Europe	Middelbaar beroepsonderwijs (MBO)	Yes	A	A	l	l	High functioning	L/L	2	not at all	not at all	somewhat	totally	not at all	not at all	a lot	not at all	somewhat	not at all	not at all	totally	not at all	a bit	somewhat	somewhat	not at all	somewhat	somewhat	not at all	a lot	not at all	not at all	not at all	not at all	not at all	4.66666666666667	1.66666666666667
3260	anger	no brother or sister participating	Biological father	boy	8/23/2004	7/9/1972	9.02395619438741	41.1471594798084	Single parent	0	0	Both parents born in Europe	Middelbare school	Yes	A	A	l	l	High functioning	L/L	2	not at all	not at all	not at all	a bit	not at all	not at all	a lot	not at all	somewhat	not at all	somewhat	a bit	somewhat	somewhat	somewhat	somewhat	somewhat	somewhat	a lot	not at all	somewhat	not at all	a bit	a lot	1.33333333333333	not at all	3.33333333333333	1.33333333333333
4450	anger	no brother or sister participating	Biological mother	girl	2/28/2002	12/24/1965	11.5071868583162	47.6878850102669	Single parent	0	0	Both parents born in Europe	Middelbaar beroepsonderwijs (MBO)	Yes	G	A	l	l	Medium functioning	L/L	3	a bit	not at all	a bit	totally	not at all	not at all	totally	not at all	somewhat	somewhat	not at all	totally	somewhat	a bit	somewhat	a bit	not at all	somewhat	totally	not at all	somewhat	not at all	somewhat	a bit	not at all	1.33333333333333	totally	2.66666666666667
2110	anger	no brother or sister participating	Biological father	girl	8/6/2003	1/13/1976	10.072553045859	37.6344969199179	Single parent	0	0	Both parents born in Europe	Hoger beroepsonderwijs (HBO)	Yes	A	A	l	l	High functioning	L/L	2	somewhat	not at all	somewhat	totally	not at all	not at all	a lot	not at all	not at all	not at all	not at all	totally	totally	a bit	not at all	a lot	not at all	a lot	not at all	totally	totally	not at all	not at all	a bit	not at all	not at all	4.66666666666667	1.66666666666667
3501	anger	has brother or sister participanting = not taking into account	999	boy			999	999	Married	0	0	Both parents born in Europe	Hoger beroepsonderwijs (HBO)	Yes	999	999	999	999	999	999	999	999	999	999	999	999	999	999	999	999	99	999	999	999	999	999	999	999	999	999	999	999	999	999	999	999	999	999	999
1120	anger	no brother or sister participating	Biological mother	boy	3/12/2002	12/11/1961	11.4743326488706	51.7234770704997	Married	0	0	Both parents born in Europe	Middelbaar beroepsonderwijs (MBO)	Yes	999	999	999	999	999	999	999	not at all	not at all	not at all	totally	not at all	not at all	a lot	not at all	not at all	somewhat	not at all	a lot	somewhat	not at all	not at all	a lot	not at all	not at all	a lot	not at all	not at all	somewhat	not at all	a bit	not at all	1.33333333333333	4.33333333333333	not at all
1910	joy	no brother or sister participating	Biological mother	girl	5/26/2005	7/21/1969	8.26830937713895	44.1149897330595	Married	0	0	Both parents born in Europe	Hoger beroepsonderwijs (HBO)	Yes	A	A	s	l	Medium functioning	S/S en S/L	2	totally	totally	totally	not at all	totally	totally	not at all	totally	totally	not at all	totally	totally	totally	totally	totally	not at all	not at all	totally	not at all	totally	not at all	totally	not at all	totally	totally	3.66666666666667	2.33333333333333	totally
800	joy	no brother or sister participating	Biological father	boy	7/14/2003	1/18/1972	10.135523613963	41.6208076659822	Married	0	0	Both parents born in Europe	Middelbaar beroepsonderwijs (MBO)	Yes	A	A	s	l	Medium functioning	S/S en S/L	2	a bit	a bit	a lot	totally	not at all	somewhat	a lot	not at all	totally	not at all	somewhat	a lot	somewhat	not at all	not at all	a lot	not at all	not at all	a lot	not at all	somewhat	not at all	not at all	totally	2.33333333333333	not at all	4.33333333333333	a lot
3110	joy	no brother or sister participating	Biological father	girl	4/6/2004	11/1/1974	9.40451745379877	38.8336755646817	Living together	0	0	Both parents born in Europe	Middelbaar beroepsonderwijs (MBO)	Yes	A	A	s	l	Medium functioning	S/S en S/L	2	not at all	totally	not at all	totally	not at all	not at all	a lot	not at all	not at all	not at all	not at all	a lot	not at all	not at all	not at all	totally	not at all	not at all	totally	not at all	not at all	not at all	not at all	totally	2.33333333333333	not at all	4.33333333333333	not at all
3230	joy	no brother or sister participating	Biological mother	girl	12/13/2004	3/5/1975	8.71731690622861	38.4941820670773	Living together	0	0	Both parents born in Europe	Hoger beroepsonderwijs (HBO)	Yes	A	A	s	l	Medium functioning	S/S en S/L	2	not at all	not at all	not at all	not at all	not at all	totally	totally	not at all	a bit	not at all	not at all	totally	not at all	not at all	not at all	totally	not at all	not at all	totally	not at all	not at all	not at all	not at all	totally	2.33333333333333	not at all	3.66666666666667	1.66666666666667
1220	joy	no brother or sister participating	Biological mother	girl	1/6/2003	4/25/1966	10.652977412731	47.3538672142368	Married	0	0	Both parents born in Europe	Middelbaar beroepsonderwijs (MBO)	No	G	A	s	l	Medium functioning	S/S en S/L	3	somewhat	somewhat	a bit	totally	not at all	somewhat	totally	not at all	somewhat	not at all	somewhat	totally	not at all	not at all	somewhat	totally	not at all	not at all	totally	not at all	a bit	not at all	not at all	totally	somewhat	not at all	totally	2.33333333333333
3581	joy	no brother or sister participating	Biological mother	girl	5/4/2006	3/26/1970	7.32922655715264	43.4360027378508	Married	0	0	Both parents born in Europe	Universiteit	Yes	A	A	s	s	Low functioning	S/S en S/L	2	a lot	a lot	not at all	totally	totally	not at all	totally	not at all	totally	not at all	not at all	totally	a lot	not at all	somewhat	totally	not at all	not at all	totally	not at all	somewhat	not at all	not at all	totally	somewhat	2.33333333333333	totally	3.33333333333333
560	joy	no brother or sister participating	Biological mother	boy	11/29/2000	1/2/1967	12.7556468172485	46.6639288158795	Nieuwe gezinssamenstelling (bijvoorbeeld samengesteld gezin)	0	1	one or both parents born outside Europe	Middelbaar beroepsonderwijs (MBO)	Yes	A	A	s	l	Medium functioning	S/S en S/L	2	not at all	somewhat	somewhat	totally	not at all	somewhat	totally	not at all	a bit	not at all	not at all	totally	not at all	not at all	somewhat	totally	not at all	not at all	totally	not at all	somewhat	not at all	not at all	a lot	1.66666666666667	not at all	totally	somewhat
1922	joy	has brother or sister participanting = not taking into account	Biological mother	girl	3/11/2004	7/22/1968	9.4757015742642	45.1115674195756	Living together	0	0	Both parents born in Europe	Hoger beroepsonderwijs (HBO)	Yes	A	A	s	l	Medium functioning	S/S en S/L	2	not at all	a bit	a bit	totally	not at all	not at all	totally	somewhat	a lot	a bit	not at all	totally	not at all	not at all	somewhat	totally	not at all	not at all	totally	not at all	not at all	somewhat	not at all	totally	1.66666666666667	somewhat	totally	2.66666666666667
590	joy	no brother or sister participating	Biological father	girl	11/5/2002	8/28/1978	10.8227241615332	35.0116358658453	Married	0	0	Both parents born in Europe	Hoger beroepsonderwijs (HBO)	Yes	A	A	s	l	Medium functioning	S/S en S/L	2	not at all	not at all	not at all	a bit	not at all	a bit	a bit	not at all	not at all	not at all	not at all	a bit	not at all	not at all	not at all	a lot	not at all	not at all	not at all	not at all	not at all	not at all	not at all	a lot	1.66666666666667	not at all	a bit	not at all
3170	joy	has brother or sister participanting = not taking into account	999	boy			999	999	999	999	999	999	999	999	A	A	s	l	Medium functioning	S/S en S/L	2	not at all	not at all	somewhat	totally	somewhat	a bit	a lot	not at all	a bit	not at all	not at all	totally	not at all	not at all	somewhat	totally	not at all	not at all	totally	not at all	not at all	not at all	not at all	totally	1.66666666666667	1.33333333333333	4.66666666666667	somewhat
890	joy	no brother or sister participating	Biological mother	girl	3/8/2006	3/9/1968	7.48528405201917	45.4811772758385	Married	0	0	Both parents born in Europe	Hoger beroepsonderwijs (HBO)	Yes	A	A	s	l	Medium functioning	S/S en S/L	2	not at all	a bit	not at all	totally	not at all	not at all	totally	not at all	not at all	not at all	not at all	totally	not at all	not at all	not at all	totally	not at all	somewhat	a lot	not at all	not at all	not at all	not at all	a lot	1.66666666666667	not at all	totally	not at all
200	joy	no brother or sister participating	Biological father	girl	5/30/2004	7/27/1975	9.25667351129363	38.0999315537303	Nieuwe gezinssamenstelling (bijvoorbeeld samengesteld gezin)	0	0	Both parents born in Europe	Middelbaar beroepsonderwijs (MBO)	Yes	A	A	s	s	Low functioning	S/S en S/L	2	not at all	somewhat	not at all	not at all	not at all	not at all	not at all	not at all	not at all	not at all	somewhat	not at all	not at all	not at all	not at all	not at all	not at all	not at all	not at all	not at all	not at all	not at all	somewhat	not at all	1.66666666666667	not at all	not at all	not at all
260	joy	no brother or sister participating	Biological father	boy	3/13/2005	9/22/1978	8.47091033538672	34.943189596167	Married	0	0	Both parents born in Europe	Hoger beroepsonderwijs (HBO)	Yes	A	A	s	l	Medium functioning	S/S en S/L	2	not at all	somewhat	a bit	totally	not at all	not at all	a lot	not at all	not at all	not at all	somewhat	totally	not at all	not at all	a bit	totally	not at all	somewhat	totally	not at all	a bit	somewhat	not at all	totally	1.66666666666667	not at all	4.66666666666667	1.66666666666667
2270	joy	no brother or sister participating	Biological mother	girl			999	999	999	999	999	999	999	999	A	A	s	s	Low functioning	S/S en S/L	2	not at all	not at all	not at all	a lot	not at all	somewhat	totally	not at all	somewhat	somewhat	somewhat	totally	not at all	not at all	not at all	totally	not at all	not at all	totally	not at all	not at all	not at all	somewhat	totally	1.66666666666667	1.33333333333333	4.66666666666667	1.33333333333333
2030	joy	no brother or sister participating	Biological father	girl	9/8/2001	4/18/1967	11.9808350444901	46.3737166324435	Married	0	0	Both parents born in Europe	Middelbaar beroepsonderwijs (MBO)	Yes	A	A	s	l	Medium functioning	S/S en S/L	2	not at all	not at all	not at all	totally	not at all	somewhat	totally	somewhat	not at all	a bit	not at all	totally	not at all	not at all	not at all	totally	not at all	not at all	totally	not at all	not at all	not at all	not at all	totally	1.33333333333333	somewhat	totally	not at all
920	joy	no brother or sister participating	Biological mother	boy	6/28/2001	1/26/1969	12.1779603011636	44.5968514715948	Married	0	0	Both parents born in Europe	Hoger beroepsonderwijs (HBO)	Yes	A	A	s	l	Medium functioning	S/S en S/L	2	somewhat	not at all	a bit	totally	not at all	somewhat	totally	not at all	somewhat	not at all	not at all	totally	not at all	not at all	a bit	totally	not at all	not at all	totally	not at all	somewhat	not at all	not at all	totally	1.33333333333333	not at all	totally	2.33333333333333
3140	joy	no brother or sister participating	Biological mother	girl	10/4/2003	6/9/1979	9.91101984941821	34.2313483915127	Married	0	0	Both parents born in Europe	Hoger beroepsonderwijs (HBO)	Yes	A	A	s	s	Low functioning	S/S en S/L	2	somewhat	somewhat	not at all	a lot	not at all	not at all	a lot	not at all	somewhat	not at all	not at all	totally	not at all	not at all	not at all	totally	not at all	not at all	a lot	not at all	not at all	not at all	not at all	totally	1.33333333333333	not at all	4.33333333333333	1.66666666666667
4430	joy	no brother or sister participating	Biological father	boy	10/13/2003	10/16/1957	9.88637919233402	55.8767967145791	Other	0	0	Both parents born in Europe	Middelbare school	Yes	A	A	s	l	Medium functioning	S/S en S/L	2	not at all	not at all	not at all	totally	not at all	not at all	totally	not at all	somewhat	not at all	not at all	a lot	not at all	not at all	not at all	totally	not at all	not at all	totally	not at all	not at all	not at all	not at all	totally	not at all	not at all	4.66666666666667	1.33333333333333
2330	joy	no brother or sister participating	Biological father	girl	4/29/2002	6/2/1960	11.3429158110883	53.2484599589322	Married	0	0	Both parents born in Europe	Hoger beroepsonderwijs (HBO)	Yes	A	A	s	l	Medium functioning	S/S en S/L	2	not at all	not at all	not at all	a lot	not at all	not at all	a lot	not at all	not at all	not at all	not at all	a lot	not at all	not at all	not at all	a lot	not at all	not at all	a lot	not at all	not at all	not at all	not at all	totally	not at all	not at all	a lot	not at all
1580	joy	no brother or sister participating	Biological mother	girl	4/9/2002	6/22/1963	11.3976728268309	50.1957563312799	Married	0	0	Both parents born in Europe	Middelbaar beroepsonderwijs (MBO)	Yes	A	A	s	s	Low functioning	S/S en S/L	2	not at all	not at all	not at all	a lot	not at all	not at all	a lot	not at all	not at all	not at all	not at all	a bit	not at all	not at all	not at all	a lot	not at all	not at all	a lot	not at all	not at all	not at all	not at all	a lot	not at all	not at all	3.66666666666667	not at all
1700	joy	no brother or sister participating	Biological mother	boy	12/19/2003	4/2/1964	9.70294318959617	49.4154688569473	Married	0	0	Both parents born in Europe	Hoger beroepsonderwijs (HBO)	Yes	A	A	s	l	Medium functioning	S/S en S/L	2	not at all	not at all	not at all	totally	not at all	not at all	a lot	not at all	not at all	not at all	not at all	a lot	not at all	not at all	not at all	totally	not at all	not at all	totally	not at all	not at all	not at all	not at all	a lot	not at all	not at all	4.33333333333333	not at all
4271	joy	has brother or sister participanting = not taking into account	Biological mother	girl	10/15/2002	4/15/1964	10.880219028063	49.3798767967146	Married	0	0	Both parents born in Europe	Middelbaar beroepsonderwijs (MBO)	No	A	A	s	l	Medium functioning	S/S en S/L	2	not at all	not at all	not at all	a lot	not at all	not at all	totally	not at all	not at all	not at all	not at all	totally	not at all	not at all	not at all	totally	not at all	not at all	totally	not at all	not at all	not at all	not at all	totally	not at all	not at all	4.66666666666667	not at all
4280	joy	no brother or sister participating	Biological father	boy	11/5/2002	3/26/1965	10.8227241615332	48.435318275154	Single parent	0	999	999	Middelbare school	No	A	A	s	l	Medium functioning	S/S en S/L	2	not at all	not at all	somewhat	a lot	not at all	not at all	a bit	not at all	not at all	not at all	not at all	a lot	not at all	not at all	not at all	not at all	not at all	not at all	a lot	not at all	not at all	not at all	not at all	a lot	not at all	not at all	3.66666666666667	1.33333333333333
1430	joy	no brother or sister participating	Biological father	girl	8/22/2004	5/4/1965	9.02669404517454	48.3285420944559	Married	0	0	Both parents born in Europe	Universiteit	Yes	A	A	s	l	Medium functioning	S/S en S/L	2	not at all	not at all	not at all	totally	not at all	not at all	a lot	not at all	not at all	not at all	not at all	totally	not at all	not at all	not at all	a lot	not at all	not at all	totally	not at all	not at all	not at all	not at all	totally	not at all	not at all	4.66666666666667	not at all
3560	joy	no brother or sister participating	Biological father	boy	5/24/2003	7/3/1965	10.2751540041068	48.1642710472279	Married	0	0	Both parents born in Europe	Hoger beroepsonderwijs (HBO)	Yes	A	A	s	l	Medium functioning	S/S en S/L	2	not at all	not at all	not at all	somewhat	not at all	not at all	a lot	not at all	not at all	not at all	not at all	a bit	not at all	not at all	not at all	a lot	not at all	not at all	totally	not at all	not at all	not at all	not at all	a lot	not at all	not at all	a bit	not at all
1460	joy	no brother or sister participating	Biological father	boy	12/30/2003	3/3/1966	9.67282683093771	47.4989733059548	Married	0	0	Both parents born in Europe	Universiteit	Yes	A	A	s	l	Medium functioning	S/S en S/L	2	not at all	not at all	not at all	totally	not at all	not at all	a lot	not at all	not at all	not at all	not at all	totally	not at all	not at all	not at all	totally	not at all	not at all	totally	not at all	not at all	not at all	not at all	totally	not at all	not at all	4.66666666666667	not at all
440	joy	no brother or sister participating	Biological mother	girl	7/20/2003	5/1/1966	10.1190965092402	47.337440109514	Married	0	0	Both parents born in Europe	Universiteit	Yes	A	A	s	l	Medium functioning	S/S en S/L	2	not at all	not at all	not at all	a lot	not at all	not at all	a lot	not at all	not at all	not at all	not at all	a lot	not at all	not at all	not at all	a lot	not at all	not at all	a lot	not at all	not at all	not at all	not at all	totally	not at all	not at all	a lot	not at all
4580	joy	no brother or sister participating	Biological mother	boy	10/23/2001	6/30/1966	11.8576317590691	47.1731690622861	Married	0	0	Both parents born in Europe	Hoger beroepsonderwijs (HBO)	Yes	A	A	s	l	Medium functioning	S/S en S/L	2	not at all	not at all	not at all	totally	not at all	not at all	totally	not at all	not at all	not at all	not at all	totally	not at all	not at all	not at all	totally	not at all	not at all	totally	not at all	not at all	not at all	not at all	totally	not at all	not at all	totally	not at all
1370	joy	no brother or sister participating	Biological mother	girl	10/20/2004	9/29/1966	8.86516084873374	46.9240246406571	Married	0	0	Both parents born in Europe	Middelbaar beroepsonderwijs (MBO)	Yes	A	A	s	l	Medium functioning	S/S en S/L	2	a bit	not at all	not at all	a lot	not at all	not at all	totally	not at all	not at all	not at all	not at all	totally	a bit	not at all	not at all	a lot	not at all	not at all	a bit	not at all	not at all	not at all	not at all	a lot	not at all	not at all	4.66666666666667	1.66666666666667
1640	joy	no brother or sister participating	OTHER	boy	10/28/2002	1/15/1967	10.8446269678303	46.6283367556468	Married	0	0	Both parents born in Europe	Universiteit	Yes	A	A	s	l	Medium functioning	S/S en S/L	2	not at all	not at all	not at all	a lot	not at all	somewhat	a lot	not at all	somewhat	not at all	somewhat	a lot	not at all	not at all	not at all	totally	not at all	somewhat	a lot	not at all	not at all	somewhat	somewhat	totally	1.66666666666667	not at all	a lot	1.33333333333333
3470	joy	no brother or sister participating	Biological father	boy	5/15/2006	7/6/1967	7.29911019849418	46.1574264202601	Married	0	0	Both parents born in Europe	Middelbaar beroepsonderwijs (MBO)	Yes	A	A	s	l	Medium functioning	S/S en S/L	2	not at all	not at all	not at all	a bit	not at all	not at all	a lot	not at all	not at all	not at all	not at all	a lot	not at all	not at all	not at all	a lot	not at all	not at all	a lot	not at all	not at all	not at all	not at all	a lot	not at all	not at all	3.66666666666667	not at all
4241	joy	no brother or sister participating	Biological father	girl	5/15/2001	9/11/1967	12.2984257357974	45.9739904175222	Married	0	0	Both parents born in Europe	Universiteit	Yes	A	A	s	s	Low functioning	S/S en S/L	2	not at all	not at all	somewhat	a lot	not at all	not at all	a lot	not at all	not at all	not at all	not at all	totally	a bit	not at all	not at all	a bit	not at all	not at all	totally	not at all	not at all	not at all	not at all	a lot	not at all	not at all	4.33333333333333	1.33333333333333
770	joy	no brother or sister participating	Biological mother	girl	4/20/2001	9/19/1967	12.3668720054757	45.9520876112252	Single parent	0	0	Both parents born in Europe	Middelbare school	Yes	A	A	s	s	Low functioning	S/S en S/L	2	not at all	not at all	not at all	a lot	not at all	not at all	a bit	not at all	not at all	not at all	not at all	a lot	not at all	not at all	not at all	a lot	not at all	not at all	a lot	not at all	not at all	not at all	not at all	a lot	not at all	not at all	3.66666666666667	not at all
740	joy	no brother or sister participating	Biological mother	boy	5/8/2003	1/28/1968	10.3189596167009	45.5934291581109	Married	0	0	Both parents born in Europe	Universiteit	Yes	A	A	s	l	Medium functioning	S/S en S/L	2	not at all	not at all	somewhat	totally	not at all	not at all	totally	not at all	not at all	not at all	not at all	totally	not at all	not at all	not at all	totally	not at all	not at all	totally	not at all	not at all	not at all	not at all	totally	not at all	not at all	totally	1.33333333333333
2570	joy	no brother or sister participating	Biological mother	girl	12/17/2005	6/25/1968	7.70704996577687	45.1854893908282	Married	0	0	Both parents born in Europe	Hoger beroepsonderwijs (HBO)	Yes	A	A	s	s	Low functioning	S/S en S/L	2	not at all	not at all	not at all	a lot	not at all	not at all	totally	not at all	not at all	not at all	not at all	a lot	not at all	not at all	not at all	not at all	not at all	not at all	totally	not at all	not at all	not at all	not at all	totally	not at all	not at all	4.33333333333333	not at all
3770	joy	no brother or sister participating	Biological father	boy	4/10/2003	12/3/1968	10.3956194387406	44.7446954140999	Married	0	0	Both parents born in Europe	Hoger beroepsonderwijs (HBO)	Yes	G	A	s	l	Medium functioning	S/S en S/L	3	somewhat	not at all	somewhat	totally	not at all	not at all	a lot	not at all	a bit	not at all	not at all	a lot	not at all	not at all	somewhat	a lot	not at all	not at all	a lot	not at all	somewhat	not at all	not at all	a lot	not at all	not at all	4.33333333333333	2.33333333333333
1310	joy	no brother or sister participating	Biological father	boy	9/19/2001	2/28/1969	11.9507186858316	44.5065023956194	Married	0	0	Both parents born in Europe	Middelbaar beroepsonderwijs (MBO)	Yes	A	A	s	l	Medium functioning	S/S en S/L	2	not at all	not at all	not at all	totally	not at all	not at all	a bit	not at all	not at all	not at all	not at all	totally	not at all	not at all	not at all	totally	not at all	not at all	totally	not at all	not at all	not at all	not at all	totally	not at all	not at all	4.33333333333333	not at all
620	joy	no brother or sister participating	Biological father	girl	10/14/2003	3/5/1969	9.88364134154689	44.4928131416838	Married	0	0	Both parents born in Europe	Hoger beroepsonderwijs (HBO)	Yes	A	A	s	l	Medium functioning	S/S en S/L	2	not at all	not at all	not at all	a lot	not at all	not at all	totally	not at all	not at all	not at all	not at all	a lot	not at all	not at all	not at all	a lot	not at all	not at all	a lot	not at all	not at all	not at all	not at all	a lot	not at all	not at all	4.33333333333333	not at all
4250	joy	no brother or sister participating	Biological mother	girl	10/17/2001	3/19/1969	11.8740588637919	44.4544832306639	Married	0	0	Both parents born in Europe	Hoger beroepsonderwijs (HBO)	Yes	A	A	s	l	Medium functioning	S/S en S/L	2	not at all	not at all	not at all	totally	not at all	not at all	totally	not at all	not at all	not at all	not at all	totally	not at all	not at all	not at all	totally	not at all	not at all	totally	not at all	not at all	not at all	not at all	totally	not at all	not at all	totally	not at all
1970	joy	no brother or sister participating	Biological mother	boy	8/13/2001	5/22/1969	12.0520191649555	44.2792607802875	Living together	0	0	Both parents born in Europe	Middelbaar beroepsonderwijs (MBO)	Yes	A	A	s	l	Medium functioning	S/S en S/L	2	not at all	not at all	not at all	a lot	not at all	not at all	a lot	not at all	not at all	not at all	not at all	totally	not at all	not at all	not at all	a lot	not at all	not at all	a lot	not at all	not at all	not at all	not at all	totally	not at all	not at all	4.33333333333333	not at all
4511	joy	has brother or sister participanting = not taking into account	Biological mother	girl	12/17/2001	10/12/1969	11.7070499657769	43.8877481177276	Married	0	0	Both parents born in Europe	Universiteit	Yes	A	A	s	l	Medium functioning	S/S en S/L	2	not at all	not at all	not at all	a lot	not at all	not at all	a lot	not at all	not at all	not at all	not at all	a lot	not at all	not at all	not at all	a lot	not at all	not at all	a lot	not at all	not at all	not at all	not at all	a lot	not at all	not at all	a lot	not at all
3980	joy	no brother or sister participating	Biological mother	girl	2/2/2004	11/15/1969	9.57973990417522	43.7946611909651	Living together	0	0	Both parents born in Europe	Universiteit	Yes	A	A	s	l	Medium functioning	S/S en S/L	2	a bit	not at all	somewhat	a bit	not at all	not at all	a bit	not at all	a bit	somewhat	not at all	a bit	somewhat	not at all	not at all	a lot	not at all	not at all	a lot	not at all	not at all	not at all	not at all	a lot	not at all	1.33333333333333	a bit	2.66666666666667
380	joy	no brother or sister participating	Biological mother	girl	9/3/2004	2/4/1970	8.99383983572895	43.5728952772074	Married	0	0	Both parents born in Europe	Universiteit	Yes	A	A	s	l	Medium functioning	S/S en S/L	2	somewhat	not at all	somewhat	a lot	not at all	somewhat	a lot	not at all	somewhat	somewhat	somewhat	a lot	not at all	not at all	somewhat	a lot	not at all	somewhat	a lot	not at all	somewhat	not at all	somewhat	a lot	1.66666666666667	1.33333333333333	a lot	somewhat
3710	joy	no brother or sister participating	Biological mother	girl	3/27/2003	6/6/1970	10.4339493497604	43.2388774811773	Married	0	0	Both parents born in Europe	Hoger beroepsonderwijs (HBO)	Yes	A	A	s	l	Medium functioning	S/S en S/L	2	somewhat	not at all	not at all	totally	not at all	not at all	totally	not at all	somewhat	not at all	not at all	totally	not at all	not at all	not at all	totally	not at all	not at all	totally	not at all	not at all	not at all	not at all	totally	not at all	not at all	totally	1.66666666666667
1880	joy	no brother or sister participating	Biological mother	boy	12/22/2002	6/12/1970	10.694045174538	43.2224503764545	Married	0	0	Both parents born in Europe	Middelbaar beroepsonderwijs (MBO)	No	A	A	s	l	Medium functioning	S/S en S/L	2	not at all	not at all	not at all	a lot	not at all	not at all	a lot	not at all	not at all	not at all	not at all	a lot	not at all	not at all	not at all	a lot	not at all	not at all	a lot	not at all	not at all	not at all	not at all	a lot	not at all	not at all	a lot	not at all
1820	joy	no brother or sister participating	Biological father	boy	5/1/2005	8/4/1970	8.33675564681725	43.0773442847365	Nieuwe gezinssamenstelling (bijvoorbeeld samengesteld gezin)	0	0	Both parents born in Europe	post-underversiteit/post-doctoraal	Yes	A	A	s	s	Low functioning	S/S en S/L	2	not at all	not at all	not at all	a lot	not at all	not at all	totally	not at all	not at all	not at all	not at all	totally	not at all	not at all	not at all	totally	not at all	not at all	totally	not at all	totally	not at all	not at all	totally	not at all	not at all	4.66666666666667	not at all
170	joy	no brother or sister participating	Biological mother	girl	9/14/2001	8/11/1970	11.9644079397673	43.0581793292266	Married	0	0	Both parents born in Europe	Middelbaar beroepsonderwijs (MBO)	Yes	G	A	s	l	Medium functioning	S/S en S/L	3	not at all	not at all	not at all	totally	not at all	not at all	a lot	not at all	not at all	not at all	not at all	totally	not at all	not at all	not at all	totally	not at all	not at all	totally	not at all	not at all	not at all	not at all	totally	not at all	not at all	4.66666666666667	not at all
2060	joy	no brother or sister participating	Biological mother	boy	3/4/2005	9/10/1970	8.49555099247091	42.9760438056126	Nieuwe gezinssamenstelling (bijvoorbeeld samengesteld gezin)	0	0	Both parents born in Europe	Universiteit	No	A	A	s	s	Low functioning	S/S en S/L	2	not at all	not at all	totally	totally	a lot	not at all	totally	not at all	a lot	not at all	not at all	a bit	a bit	not at all	somewhat	a bit	not at all	not at all	a bit	not at all	not at all	somewhat	not at all	totally	not at all	somewhat	4.33333333333333	3.33333333333333
3290	joy	no brother or sister participating	Biological father	boy	12/16/2001	7/3/1971	11.709787816564	42.1656399726215	Married	0	0	Both parents born in Europe	Hoger beroepsonderwijs (HBO)	Yes	A	A	s	s	Low functioning	S/S en S/L	2	not at all	not at all	not at all	totally	not at all	not at all	totally	not at all	not at all	not at all	not at all	totally	not at all	not at all	not at all	totally	not at all	not at all	totally	not at all	not at all	not at all	not at all	a lot	not at all	not at all	totally	not at all
2120	joy	no brother or sister participating	Biological mother	girl	12/7/2004	7/8/1971	8.7337440109514	42.1519507186858	Married	0	0	Both parents born in Europe	Universiteit	Yes	A	A	s	l	Medium functioning	S/S en S/L	2	not at all	not at all	not at all	totally	not at all	not at all	totally	not at all	not at all	not at all	not at all	totally	not at all	not at all	not at all	totally	not at all	not at all	totally	not at all	not at all	not at all	not at all	totally	not at all	not at all	totally	not at all
3731	joy	has brother or sister participanting = not taking into account	Biological father	boy	2/2/2005	9/23/1971	8.57768651608487	41.9411362080767	Living together	0	0	Both parents born in Europe	Hoger beroepsonderwijs (HBO)	Yes	A	A	s	s	Low functioning	S/S en S/L	2	not at all	not at all	not at all	totally	not at all	not at all	totally	not at all	not at all	not at all	not at all	totally	not at all	not at all	not at all	totally	not at all	not at all	totally	not at all	somewhat	not at all	not at all	totally	not at all	not at all	totally	not at all
3902	joy	no brother or sister participating	Biological father	girl	11/7/2004	11/21/1971	8.81587953456537	41.7796030116359	Married	0	0	Both parents born in Europe	Hoger beroepsonderwijs (HBO)	Yes	A	A	s	l	Medium functioning	S/S en S/L	2	not at all	not at all	not at all	totally	not at all	not at all	totally	not at all	not at all	not at all	not at all	totally	not at all	not at all	not at all	totally	not at all	not at all	totally	not at all	not at all	not at all	not at all	totally	not at all	not at all	totally	not at all
3440	joy	no brother or sister participating	Biological mother	boy	6/1/2005	2/12/1972	8.25188227241615	41.5523613963039	Living together	0	0	Both parents born in Europe	Hoger beroepsonderwijs (HBO)	Yes	A	A	s	l	Medium functioning	S/S en S/L	2	a bit	a bit	a lot	totally	not at all	somewhat	totally	a lot	a bit	a bit	somewhat	totally	a bit	a bit	somewhat	totally	not at all	somewhat	somewhat	a bit	a bit	a lot	somewhat	totally	2.33333333333333	2.66666666666667	totally	3.33333333333333
1862	joy	has brother or sister participanting = not taking into account	Biological mother	boy	4/17/2004	6/8/1972	9.37440109514031	41.2320328542094	Married	0	0	Both parents born in Europe	post-underversiteit/post-doctoraal	Yes	A	A	s	l	Medium functioning	S/S en S/L	2	not at all	not at all	not at all	a lot	not at all	not at all	totally	not at all	not at all	not at all	not at all	totally	not at all	not at all	not at all	totally	not at all	not at all	totally	not at all	not at all	not at all	not at all	totally	not at all	not at all	4.66666666666667	not at all
3080	joy	no brother or sister participating	Biological mother	boy	3/22/2004	11/15/1972	9.44558521560575	40.7939767282683	Married	0	0	Both parents born in Europe	Hoger beroepsonderwijs (HBO)	Yes	A	A	s	l	Medium functioning	S/S en S/L	2	somewhat	not at all	not at all	totally	not at all	not at all	totally	not at all	not at all	not at all	not at all	totally	not at all	not at all	not at all	totally	not at all	not at all	totally	not at all	somewhat	not at all	not at all	totally	not at all	not at all	totally	1.33333333333333
1712	joy	has brother or sister participanting = not taking into account	Biological mother	boy	7/17/2000	1/20/1973	13.1252566735113	40.6132785763176	Married	0	0	Both parents born in Europe	Hoger beroepsonderwijs (HBO)	Yes	A	A	s	s	Low functioning	S/S en S/L	2	not at all	not at all	not at all	totally	not at all	not at all	totally	not at all	not at all	not at all	not at all	totally	not at all	not at all	not at all	totally	not at all	not at all	totally	not at all	not at all	not at all	not at all	totally	not at all	not at all	totally	not at all
3800	joy	no brother or sister participating	Biological mother	boy	9/30/2004	3/12/1973	8.91991786447639	40.4736481861739	Married	0	0	Both parents born in Europe	Middelbaar beroepsonderwijs (MBO)	Yes	A	A	s	l	Medium functioning	S/S en S/L	2	not at all	not at all	not at all	totally	not at all	not at all	a lot	not at all	not at all	not at all	not at all	a lot	not at all	not at all	not at all	a lot	not at all	not at all	totally	not at all	not at all	not at all	not at all	a lot	not at all	not at all	4.33333333333333	not at all
500	joy	no brother or sister participating	Biological father	boy	5/24/2002	4/2/1973	11.27446954141	40.4161533196441	Married	0	0	Both parents born in Europe	Hoger beroepsonderwijs (HBO)	No	A	A	s	l	Medium functioning	S/S en S/L	2	not at all	not at all	somewhat	totally	not at all	not at all	a bit	not at all	not at all	not at all	not at all	totally	not at all	not at all	not at all	a lot	not at all	not at all	a lot	not at all	not at all	not at all	not at all	a lot	not at all	not at all	4.33333333333333	1.33333333333333
3350	joy	no brother or sister participating	Biological mother	girl	5/18/2005	7/1/1973	8.290212183436	40.1697467488022	Married	0	0	Both parents born in Europe	Universiteit	Yes	A	A	s	l	Medium functioning	S/S en S/L	2	not at all	not at all	not at all	a lot	not at all	not at all	totally	not at all	not at all	not at all	not at all	a lot	not at all	not at all	not at all	a lot	not at all	not at all	somewhat	not at all	not at all	not at all	not at all	totally	not at all	not at all	4.33333333333333	not at all
2132	joy	has brother or sister participanting = not taking into account	Biological mother	boy	3/25/2004	8/24/1973	9.43737166324435	40.0219028062971	Married	0	0	Both parents born in Europe	Hoger beroepsonderwijs (HBO)	Yes	A	A	s	l	Medium functioning	S/S en S/L	2	not at all	not at all	not at all	a lot	not at all	not at all	a lot	not at all	somewhat	not at all	not at all	totally	not at all	not at all	somewhat	totally	not at all	not at all	totally	not at all	not at all	not at all	not at all	totally	not at all	not at all	4.33333333333333	1.33333333333333
3500	joy	no brother or sister participating	Biological father	girl	9/17/2004	3/1/1974	8.9555099247091	39.5044490075291	Married	0	0	Both parents born in Europe	Hoger beroepsonderwijs (HBO)	Yes	A	A	s	l	Medium functioning	S/S en S/L	2	not at all	not at all	not at all	totally	not at all	not at all	totally	not at all	not at all	not at all	not at all	totally	not at all	not at all	not at all	totally	not at all	not at all	totally	not at all	not at all	not at all	not at all	totally	not at all	not at all	totally	not at all
3320	joy	no brother or sister participating	Biological mother	boy	5/13/2003	4/20/1974	10.3052703627652	39.3675564681725	Married	0	0	Both parents born in Europe	Hoger beroepsonderwijs (HBO)	Yes	A	A	s	l	Medium functioning	S/S en S/L	2	not at all	not at all	not at all	totally	not at all	not at all	a lot	not at all	somewhat	not at all	not at all	a lot	not at all	not at all	not at all	somewhat	not at all	not at all	somewhat	somewhat	not at all	not at all	not at all	somewhat	not at all	not at all	4.33333333333333	1.33333333333333
1520	joy	no brother or sister participating	Biological father	boy	12/29/2004	5/22/1974	8.6735112936345	39.2799452429843	Married	0	0	Both parents born in Europe	Universiteit	Yes	A	A	s	s	Low functioning	S/S en S/L	2	somewhat	not at all	not at all	totally	not at all	not at all	totally	not at all	somewhat	not at all	not at all	totally	not at all	not at all	somewhat	a lot	not at all	not at all	totally	not at all	somewhat	not at all	not at all	a lot	not at all	not at all	totally	1.66666666666667
4160	joy	no brother or sister participating	Biological mother	boy	3/24/2001	7/1/1974	12.4407939767283	39.170431211499	Living together	0	0	Both parents born in Europe	Middelbaar beroepsonderwijs (MBO)	Yes	A	A	s	l	Medium functioning	S/S en S/L	2	not at all	not at all	not at all	a lot	not at all	not at all	totally	not at all	not at all	not at all	not at all	a lot	not at all	not at all	not at all	a lot	not at all	not at all	a lot	not at all	not at all	not at all	not at all	a lot	not at all	not at all	4.33333333333333	not at all
4670	joy	no brother or sister participating	Biological father	boy	1/15/2004	7/21/1974	9.6290212183436	39.1156741957563	Married	0	0	Both parents born in Europe	post-underversiteit/post-doctoraal	Yes	G	A	s	l	Medium functioning	S/S en S/L	3	not at all	not at all	not at all	a lot	not at all	not at all	totally	not at all	not at all	not at all	not at all	a lot	not at all	not at all	not at all	totally	not at all	not at all	totally	not at all	not at all	not at all	not at all	totally	not at all	not at all	4.33333333333333	not at all
4721	joy	has brother or sister participanting = not taking into account	Biological father	boy	5/30/2004	9/6/1974	9.25667351129363	38.9869952087611	Married	0	0	Both parents born in Europe	Hoger beroepsonderwijs (HBO)	Yes	A	A	s	s	Low functioning	S/S en S/L	2	not at all	not at all	not at all	a lot	not at all	not at all	totally	not at all	not at all	not at all	not at all	totally	not at all	not at all	not at all	totally	not at all	not at all	totally	not at all	not at all	not at all	not at all	a lot	not at all	not at all	4.66666666666667	not at all
3020	joy	no brother or sister participating	Biological mother	boy	6/2/2004	11/17/1974	9.24845995893224	38.7898699520876	Married	0	0	Both parents born in Europe	Hoger beroepsonderwijs (HBO)	Yes	A	A	s	l	Medium functioning	S/S en S/L	2	not at all	somewhat	not at all	totally	not at all	not at all	a lot	not at all	not at all	not at all	not at all	a lot	somewhat	not at all	somewhat	a lot	somewhat	somewhat	a lot	a bit	not at all	not at all	not at all	totally	1.33333333333333	not at all	4.33333333333333	not at all
1550	joy	no brother or sister participating	Biological father	girl	7/1/2004	12/17/1974	9.16906228610541	38.7077344284737	Married	0	0	Both parents born in Europe	Universiteit	Yes	A	A	s	l	Medium functioning	S/S en S/L	2	not at all	not at all	somewhat	a lot	not at all	not at all	totally	not at all	somewhat	not at all	not at all	totally	somewhat	not at all	a bit	totally	not at all	not at all	totally	not at all	not at all	not at all	not at all	totally	not at all	not at all	4.66666666666667	1.66666666666667
4550	joy	no brother or sister participating	999	boy	7/9/2003	1/26/1975	10.1492128678987	38.5982203969884	Married	0	0	Both parents born in Europe	Hoger beroepsonderwijs (HBO)	Yes	A	A	s	l	Medium functioning	S/S en S/L	2	not at all	not at all	somewhat	a lot	not at all	not at all	a lot	not at all	a bit	not at all	not at all	totally	not at all	not at all	not at all	a lot	not at all	not at all	a lot	not at all	not at all	not at all	not at all	totally	not at all	not at all	4.33333333333333	somewhat
470	joy	no brother or sister participating	Guardian (MALE)	boy	6/3/2003	3/5/1975	10.2477754962355	38.4941820670773	Single parent	0	0	Both parents born in Europe	Middelbaar beroepsonderwijs (MBO)	Yes	A	A	s	l	Medium functioning	S/S en S/L	2	not at all	not at all	not at all	totally	not at all	not at all	a lot	not at all	not at all	not at all	not at all	a lot	not at all	not at all	not at all	totally	not at all	not at all	a lot	not at all	not at all	not at all	not at all	a lot	not at all	not at all	4.33333333333333	not at all
3050	joy	no brother or sister participating	Biological father	boy	9/23/2004	12/9/1975	8.93908281998631	37.7303216974675	Single parent	0	0	Both parents born in Europe	Middelbaar beroepsonderwijs (MBO)	No	A	A	s	s	Low functioning	S/S en S/L	2	not at all	not at all	not at all	totally	not at all	not at all	totally	not at all	not at all	not at all	somewhat	totally	not at all	somewhat	not at all	totally	not at all	not at all	totally	not at all	not at all	not at all	not at all	totally	1.33333333333333	not at all	totally	not at all
980	joy	no brother or sister participating	Biological mother	boy	4/10/2006	4/21/1976	7.39493497604381	37.3634496919918	Married	0	0	Both parents born in Europe	Middelbaar beroepsonderwijs (MBO)	Yes	A	A	s	l	Medium functioning	S/S en S/L	2	not at all	not at all	not at all	totally	not at all	not at all	totally	not at all	not at all	not at all	not at all	totally	not at all	not at all	not at all	totally	not at all	not at all	totally	not at all	not at all	not at all	not at all	totally	not at all	not at all	totally	not at all
2300	joy	no brother or sister participating	999	girl	11/5/2004	3/2/1977	8.82135523613963	36.5010266940452	Living together	0	0	Both parents born in Europe	Middelbaar beroepsonderwijs (MBO)	Yes	A	A	s	l	Medium functioning	S/S en S/L	2	not at all	not at all	not at all	totally	not at all	not at all	totally	not at all	somewhat	not at all	not at all	a lot	not at all	not at all	not at all	totally	not at all	not at all	totally	not at all	not at all	not at all	not at all	totally	not at all	not at all	4.66666666666667	1.33333333333333
1280	joy	no brother or sister participating	Biological father	girl	8/17/2005	12/23/1978	8.04106776180698	34.6913073237509	Married	0	0	Both parents born in Europe	Middelbaar beroepsonderwijs (MBO)	Yes	A	A	s	l	Medium functioning	S/S en S/L	2	not at all	not at all	not at all	a lot	not at all	not at all	a lot	not at all	not at all	not at all	not at all	somewhat	not at all	not at all	not at all	a bit	not at all	not at all	a bit	not at all	not at all	not at all	not at all	somewhat	not at all	not at all	3.33333333333333	not at all
4400	joy	no brother or sister participating	Biological mother	girl	8/23/2002	1/13/1979	11.025325119781	34.6338124572211	Married	0	0	Both parents born in Europe	Hoger beroepsonderwijs (HBO)	Yes	G	A	s	l	Medium functioning	S/S en S/L	3	not at all	not at all	somewhat	not at all	not at all	not at all	not at all	not at all	not at all	not at all	not at all	totally	not at all	not at all	not at all	a lot	not at all	not at all	totally	not at all	not at all	not at all	not at all	totally	not at all	not at all	2.33333333333333	1.33333333333333
4490	joy	no brother or sister participating	Biological mother	boy	11/10/2003	1/20/1980	9.80971937029432	33.6153319644079	Living together	0	0	Both parents born in Europe	Middelbaar beroepsonderwijs (MBO)	Yes	A	A	s	l	Medium functioning	S/S en S/L	2	not at all	not at all	somewhat	totally	not at all	not at all	a bit	not at all	not at all	not at all	not at all	totally	not at all	not at all	somewhat	totally	not at all	not at all	totally	not at all	somewhat	not at all	not at all	totally	not at all	not at all	4.33333333333333	1.33333333333333
1190	joy	no brother or sister participating	Biological mother	girl	12/3/2002	2/8/1965	10.7460643394935	48.5612594113621	Married	1	1	one or both parents born outside Europe	Hoger beroepsonderwijs (HBO)	Yes	G	A	s	l	Medium functioning	S/S en S/L	3	not at all	not at all	not at all	a lot	not at all	not at all	totally	not at all	not at all	not at all	not at all	a lot	not at all	not at all	not at all	a lot	not at all	not at all	totally	not at all	not at all	not at all	not at all	totally	not at all	not at all	4.33333333333333	not at all
1670	joy	no brother or sister participating	Biological father	girl	3/8/2003	3/30/1965	10.4859685147159	48.4243668720055	Married	1	1	one or both parents born outside Europe	Universiteit	Yes	A	A	s	s	Low functioning	S/S en S/L	2	not at all	not at all	not at all	a lot	not at all	not at all	totally	not at all	not at all	not at all	not at all	a lot	not at all	not at all	not at all	a lot	not at all	not at all	totally	not at all	not at all	not at all	not at all	totally	not at all	not at all	4.33333333333333	not at all
11	joy	has brother or sister participanting = not taking into account	999	girl			999	999	999	999	999	999	999	999	A	A	s	l	Medium functioning	S/S en S/L	2	not at all	not at all	not at all	totally	not at all	not at all	totally	not at all	not at all	not at all	not at all	totally	not at all	not at all	not at all	totally	not at all	not at all	totally	not at all	not at all	not at all	not at all	totally	not at all	not at all	totally	not at all
20	joy	no brother or sister participating	999	boy			999	999	999	999	999	999	999	999	A	A	s	l	Medium functioning	S/S en S/L	2	not at all	not at all	somewhat	totally	not at all	not at all	totally	not at all	not at all	not at all	not at all	totally	not at all	not at all	not at all	totally	not at all	not at all	totally	not at all	not at all	not at all	not at all	totally	not at all	not at all	totally	1.33333333333333
851	joy	has brother or sister participanting = not taking into account	999	boy			999	999	999	999	999	999	999	999	A	A	s	l	Medium functioning	S/S en S/L	2	not at all	not at all	not at all	a lot	not at all	not at all	a lot	not at all	somewhat	not at all	not at all	a lot	not at all	not at all	not at all	a lot	not at all	not at all	a lot	not at all	not at all	not at all	not at all	a lot	not at all	not at all	a lot	1.33333333333333
2222	joy	has brother or sister participanting = not taking into account	999	boy			999	999	999	999	999	999	999	999	A	A	s	l	Medium functioning	S/S en S/L	2	not at all	not at all	somewhat	a lot	not at all	not at all	a lot	not at all	somewhat	not at all	not at all	a lot	somewhat	not at all	not at all	a lot	not at all	not at all	a lot	not at all	somewhat	not at all	not at all	a lot	not at all	not at all	a lot	1.66666666666667
1850	joy	no brother or sister participating	Biological mother	girl			999	999	999	999	999	999	999	999	A	A	s	s	Low functioning	S/S en S/L	2	not at all	not at all	somewhat	totally	not at all	not at all	totally	not at all	somewhat	not at all	not at all	a lot	not at all	not at all	not at all	totally	not at all	not at all	totally	not at all	not at all	not at all	not at all	totally	not at all	not at all	4.66666666666667	1.66666666666667
2380	joy	no brother or sister participating	Biological mother	boy			999	999	999	999	999	999	999	999	A	A	s	l	Medium functioning	S/S en S/L	2	not at all	not at all	not at all	a lot	not at all	not at all	a lot	not at all	somewhat	not at all	not at all	a lot	a lot	not at all	a lot	a bit	not at all	not at all	a bit	not at all	a lot	not at all	not at all	a bit	not at all	not at all	a lot	1.33333333333333
1340	joy	has brother or sister participanting = not taking into account	Biological father	girl			999	999	999	999	999	999	999	999	G	A	s	s	Low functioning	S/S en S/L	3	not at all	not at all	not at all	totally	not at all	not at all	a lot	not at all	somewhat	not at all	not at all	a lot	not at all	not at all	not at all	totally	not at all	not at all	a lot	not at all	not at all	not at all	not at all	a lot	not at all	not at all	4.33333333333333	1.33333333333333
3182	joy	no brother or sister participating	Biological mother	boy	7/11/2005	4/30/1969	8.14236824093087	44.3394934976044	Married	0	0	Both parents born in Europe	Universiteit	Yes	A	A	s	l	Medium functioning	S/S en S/L	2	somewhat	a bit	a lot	a lot	totally	a bit	totally	totally	a bit	a lot	a lot	a bit	a bit	a bit	not at all	somewhat	not at all	a lot	totally	somewhat	a bit	totally	a lot	totally	3.33333333333333	4.66666666666667	a lot	a bit
2390	joy	no brother or sister participating	Biological mother	boy	12/9/2000	3/21/1971	12.7282683093771	42.4503764544832	Married	0	0	Both parents born in Europe	Middelbare school	Yes	A	A	s	l	Medium functioning	S/S en S/L	2	a lot	a lot	totally	totally	a lot	a lot	a lot	a lot	a lot	a lot	a lot	a lot	a lot	totally	totally	totally	a lot	a lot	totally	totally	totally	totally	a lot	totally	a lot	a lot	4.33333333333333	4.33333333333333
1730	joy	no brother or sister participating	Biological mother	girl	10/11/2005	5/23/1969	7.89048596851472	44.2765229295003	Married	0	0	Both parents born in Europe	Hoger beroepsonderwijs (HBO)	Yes	A	A	s	l	Medium functioning	S/S en S/L	2	not at all	not at all	not at all	totally	not at all	not at all	a lot	not at all	somewhat	not at all	not at all	a bit	not at all	not at all	not at all	a lot	not at all	somewhat	a lot	not at all	somewhat	not at all	not at all	totally	not at all	not at all	a lot	1.33333333333333
4070	joy	no brother or sister participating	Biological father	girl	7/5/2002	2/1/1971	11.1594798083504	42.5817932922656	Single parent	0	0	Both parents born in Europe	Middelbaar beroepsonderwijs (MBO)	Yes	A	A	s	s	Low functioning	S/S en S/L	2	somewhat	not at all	somewhat	a lot	not at all	not at all	a lot	somewhat	somewhat	not at all	not at all	a lot	not at all	not at all	not at all	a lot	not at all	somewhat	a lot	not at all	somewhat	somewhat	not at all	a lot	not at all	1.33333333333333	a lot	somewhat
1241	joy	has brother or sister participanting = not taking into account	Biological mother	boy	2/2/2003	3/19/1972	10.5790554414784	41.4537987679671	Living together	0	0	Both parents born in Europe	Hoger beroepsonderwijs (HBO)	Yes	A	A	s	s	Low functioning	S/S en S/L	2	not at all	not at all	somewhat	a lot	not at all	not at all	a bit	not at all	a bit	not at all	not at all	a bit	not at all	not at all	not at all	a bit	not at all	somewhat	totally	not at all	not at all	not at all	not at all	a bit	not at all	not at all	3.33333333333333	somewhat
4520	joy	no brother or sister participating	Biological father	boy	1/10/2005	10/13/1972	8.64065708418891	40.8843258042437	Married	0	0	Both parents born in Europe	Universiteit	Yes	A	A	s	l	Medium functioning	S/S en S/L	2	somewhat	not at all	not at all	a bit	not at all	not at all	a lot	not at all	not at all	not at all	not at all	a lot	not at all	not at all	not at all	a lot	not at all	somewhat	a lot	not at all	not at all	not at all	not at all	a lot	not at all	not at all	3.66666666666667	1.33333333333333
3092	joy	has brother or sister participanting = not taking into account	Biological mother	girl	7/26/2005	2/13/1974	8.10130047912389	39.5482546201232	Married	0	0	Both parents born in Europe	Hoger beroepsonderwijs (HBO)	Yes	A	A	s	l	Medium functioning	S/S en S/L	2	somewhat	not at all	somewhat	not at all	not at all	not at all	totally	not at all	somewhat	not at all	not at all	totally	not at all	not at all	not at all	somewhat	not at all	somewhat	totally	not at all	not at all	not at all	not at all	totally	not at all	not at all	3.66666666666667	somewhat
1100	joy	no brother or sister participating	Biological mother	girl	7/12/2006	7/4/1975	7.14031485284052	38.1629021218344	Living together	0	0	Both parents born in Europe	Middelbaar beroepsonderwijs (MBO)	Yes	A	A	s	l	Medium functioning	S/S en S/L	2	somewhat	not at all	not at all	totally	not at all	not at all	totally	not at all	not at all	not at all	not at all	a lot	somewhat	not at all	not at all	a bit	not at all	not at all	totally	not at all	not at all	not at all	somewhat	a lot	not at all	not at all	4.66666666666667	1.33333333333333
3971	joy	has brother or sister participanting = not taking into account	Biological mother	girl	4/3/2003	9/24/1975	10.4147843942505	37.9383983572895	Married	0	1	one or both parents born outside Europe	Hoger beroepsonderwijs (HBO)	Yes	A	A	s	l	Medium functioning	S/S en S/L	2	somewhat	not at all	a bit	a lot	not at all	not at all	a lot	not at all	somewhat	not at all	not at all	totally	somewhat	somewhat	somewhat	a lot	not at all	not at all	totally	not at all	not at all	somewhat	not at all	a lot	not at all	not at all	4.33333333333333	2.33333333333333
3410	joy	no brother or sister participating	Biological mother	girl	12/20/2004	10/7/1969	8.69815195071869	43.9014373716632	Living together	0	0	Both parents born in Europe	Middelbare school	Yes	A	A	s	l	Medium functioning	S/S en S/L	2	not at all	not at all	not at all	totally	not at all	not at all	a lot	not at all	somewhat	not at all	somewhat	totally	a bit	a bit	not at all	totally	not at all	not at all	totally	not at all	somewhat	not at all	not at all	a lot	1.33333333333333	not at all	4.66666666666667	1.33333333333333
1160	joy	no brother or sister participating	Biological mother	girl	1/17/2006	10/25/1966	7.62217659137577	46.8528405201916	Married	0	0	Both parents born in Europe	Middelbaar beroepsonderwijs (MBO)	Yes	A	A	s	s	Low functioning	S/S en S/L	2	not at all	a bit	totally	totally	a bit	somewhat	totally	not at all	totally	a lot	not at all	totally	totally	somewhat	not at all	a bit	not at all	a bit	totally	not at all	not at all	not at all	a bit	totally	somewhat	2.66666666666667	totally	3.66666666666667
1940	joy	no brother or sister participating	Biological mother	boy	9/26/2002	10/16/1963	10.9322381930185	49.8781656399726	Single parent	0	0	Both parents born in Europe	Hoger beroepsonderwijs (HBO)	Yes	A	A	s	s	Low functioning	S/S en S/L	2	not at all	not at all	not at all	a bit	not at all	not at all	a lot	not at all	not at all	not at all	not at all	a lot	not at all	somewhat	not at all	a lot	not at all	somewhat	a lot	not at all	not at all	somewhat	not at all	totally	not at all	not at all	3.66666666666667	not at all
221	joy	has brother or sister participanting = not taking into account	Biological mother	boy	11/17/2004	5/1/1970	8.78850102669404	43.337440109514	Married	0	0	Both parents born in Europe	Universiteit	Yes	A	A	s	l	Medium functioning	S/S en S/L	2	not at all	not at all	not at all	a bit	not at all	not at all	somewhat	somewhat	somewhat	a bit	not at all	a bit	not at all	not at all	not at all	a bit	somewhat	somewhat	a bit	somewhat	somewhat	a bit	somewhat	a bit	not at all	somewhat	2.66666666666667	1.33333333333333
4460	joy	has brother or sister participanting = not taking into account	999	boy			999	999	999	999	999	999	999	999	A	A	s	s	Low functioning	S/S en S/L	2	not at all	not at all	not at all	totally	not at all	not at all	totally	not at all	a bit	not at all	not at all	a lot	not at all	not at all	not at all	a lot	not at all	somewhat	totally	not at all	not at all	not at all	a bit	totally	not at all	not at all	4.66666666666667	1.66666666666667
3200	joy	no brother or sister participating	Biological mother	girl	2/26/2004	7/20/1969	9.51403148528405	44.1177275838467	Married	0	0	Both parents born in Europe	Middelbaar beroepsonderwijs (MBO)	Yes	G	A	l	l	Medium functioning	L/L	3	somewhat	somewhat	not at all	totally	not at all	totally	totally	not at all	not at all	not at all	not at all	totally	not at all	not at all	not at all	totally	not at all	not at all	totally	not at all	not at all	not at all	not at all	totally	2.66666666666667	not at all	totally	1.33333333333333
1760	joy	no brother or sister participating	Biological mother	boy	2/22/2005	6/26/1980	8.52292950034223	33.1827515400411	Single parent	0	1	one or both parents born outside Europe	Middelbaar beroepsonderwijs (MBO)	Yes	A	A	l	l	High functioning	L/L	2	not at all	somewhat	not at all	a bit	not at all	totally	a bit	not at all	not at all	not at all	not at all	somewhat	not at all	not at all	not at all	totally	not at all	not at all	totally	not at all	not at all	not at all	not at all	totally	2.66666666666667	not at all	2.66666666666667	not at all
2210	joy	no brother or sister participating	Biological father	girl	7/22/2006	1/30/1969	7.1129363449692	44.5859000684463	Married	0	1	one or both parents born outside Europe	Universiteit	Yes	A	A	l	l	High functioning	L/L	2	a bit	a bit	a bit	a lot	not at all	not at all	totally	not at all	not at all	not at all	a bit	a bit	not at all	not at all	not at all	totally	not at all	not at all	totally	not at all	not at all	not at all	not at all	totally	2.33333333333333	not at all	a lot	2.33333333333333
4751	joy	has brother or sister participanting = not taking into account	999	boy	7/21/2006	7/5/1961	7.11567419575633	52.1587953456537	Married	0	0	Both parents born in Europe	Hoger beroepsonderwijs (HBO)	Yes	G	A	l	l	Medium functioning	L/L	3	totally	a lot	not at all	totally	totally	totally	totally	totally	totally	a lot	totally	totally	totally	not at all	totally	totally	totally	totally	totally	totally	totally	totally	totally	a bit	4.66666666666667	4.66666666666667	totally	3.66666666666667
3850	joy	no brother or sister participating	Biological father	boy	12/9/2005	2/20/1970	7.72895277207392	43.5290896646133	Married	0	0	Both parents born in Europe	Middelbaar beroepsonderwijs (MBO)	Yes	A	A	l	l	High functioning	L/L	2	totally	totally	not at all	not at all	not at all	totally	totally	not at all	not at all	totally	totally	not at all	not at all	totally	not at all	somewhat	totally	totally	not at all	not at all	totally	not at all	somewhat	not at all	totally	2.33333333333333	2.33333333333333	2.33333333333333
3461	joy	has brother or sister participanting = not taking into account	Biological mother	boy	12/13/2002	12/22/1976	10.7186858316222	36.6926762491444	Living together	0	0	Both parents born in Europe	Middelbaar beroepsonderwijs (MBO)	No	A	A	l	l	High functioning	L/L	2	not at all	a lot	not at all	a lot	not at all	not at all	totally	not at all	totally	not at all	not at all	totally	not at all	not at all	not at all	totally	not at all	not at all	totally	not at all	not at all	not at all	not at all	totally	somewhat	not at all	4.66666666666667	2.33333333333333
860	joy	no brother or sister participating	Biological mother	girl	7/30/2005	7/11/1973	8.09034907597536	40.1423682409309	Living together	0	0	Both parents born in Europe	Hoger beroepsonderwijs (HBO)	No	A	A	l	l	High functioning	L/L	2	a bit	a lot	a bit	a lot	somewhat	a bit	a bit	a bit	a bit	a bit	not at all	a bit	not at all	a bit	somewhat	a lot	not at all	not at all	totally	not at all	somewhat	not at all	not at all	totally	2.66666666666667	2.66666666666667	3.33333333333333	a bit
680	joy	no brother or sister participating	Biological mother	girl	8/19/2001	9/25/1967	12.0355920602327	45.9356605065024	Married	0	0	Both parents born in Europe	Universiteit	Yes	G	A	l	l	Medium functioning	L/L	3	not at all	somewhat	not at all	a bit	not at all	somewhat	a bit	not at all	somewhat	a bit	not at all	a lot	not at all	not at all	not at all	a bit	not at all	not at all	a bit	somewhat	somewhat	not at all	not at all	a bit	1.66666666666667	1.66666666666667	3.33333333333333	1.33333333333333
3611	joy	has brother or sister participanting = not taking into account	999	girl			999	999	999	999	999	999	999	999	A	A	l	l	High functioning	L/L	2	somewhat	somewhat	not at all	totally	not at all	somewhat	a lot	somewhat	somewhat	somewhat	not at all	a lot	somewhat	not at all	somewhat	totally	somewhat	not at all	a lot	not at all	not at all	not at all	not at all	a lot	1.66666666666667	1.66666666666667	4.33333333333333	1.66666666666667
3851	joy	has brother or sister participanting = not taking into account	Biological mother	boy	2/24/2004	12/18/1968	9.51950718685832	44.703627652293	Married	0	0	Both parents born in Europe	Middelbaar beroepsonderwijs (MBO)	No	A	A	l	l	High functioning	L/L	2	not at all	not at all	not at all	not at all	not at all	totally	a lot	totally	not at all	not at all	not at all	not at all	not at all	not at all	totally	not at all	totally	a lot	somewhat	not at all	not at all	not at all	not at all	not at all	2.33333333333333	2.33333333333333	somewhat	not at all
110	joy	no brother or sister participating	Biological mother	boy	8/4/2003	12/11/1971	10.0780287474333	41.7248459958932	Married	0	0	Both parents born in Europe	Middelbaar beroepsonderwijs (MBO)	Yes	A	A	l	l	High functioning	L/L	2	not at all	somewhat	not at all	a lot	not at all	somewhat	a lot	not at all	somewhat	not at all	not at all	a lot	not at all	not at all	somewhat	a lot	not at all	somewhat	a lot	not at all	not at all	not at all	not at all	a lot	1.66666666666667	not at all	a lot	1.33333333333333
362	joy	has brother or sister participanting = not taking into account	999	girl	12/22/2003	3/15/1967	9.69472963723477	46.466803559206	Married	0	0	Both parents born in Europe	post-underversiteit/post-doctoraal	Yes	G	A	l	l	Medium functioning	L/L	3	not at all	not at all	not at all	totally	not at all	not at all	totally	not at all	not at all	not at all	somewhat	totally	not at all	not at all	not at all	totally	not at all	not at all	totally	not at all	not at all	not at all	not at all	totally	1.33333333333333	not at all	totally	not at all
2150	joy	no brother or sister participating	Biological mother	boy	11/26/2003	9/12/1968	9.76591375770021	44.9691991786448	Married	0	0	Both parents born in Europe	Hoger beroepsonderwijs (HBO)	Yes	A	A	l	l	High functioning	L/L	2	a lot	not at all	not at all	a bit	not at all	not at all	totally	not at all	not at all	not at all	somewhat	a bit	not at all	not at all	not at all	a bit	a bit	not at all	somewhat	somewhat	totally	not at all	not at all	not at all	1.33333333333333	not at all	3.66666666666667	somewhat
3242	joy	has brother or sister participanting = not taking into account	Biological mother	girl	1/16/2003	1/16/1978	10.6255989048597	35.6249144421629	Married	0	1	one or both parents born outside Europe	Hoger beroepsonderwijs (HBO)	Yes	A	A	l	l	High functioning	L/L	2	somewhat	not at all	somewhat	totally	not at all	somewhat	a lot	not at all	somewhat	not at all	not at all	a lot	somewhat	not at all	not at all	a lot	not at all	not at all	a lot	not at all	somewhat	not at all	not at all	a lot	1.33333333333333	not at all	4.33333333333333	somewhat
4640	joy	no brother or sister participating	Biological mother	boy	12/26/2003	3/7/1979	9.68377823408624	34.4887063655031	Married	0	0	Both parents born in Europe	Hoger beroepsonderwijs (HBO)	Yes	G	A	l	l	Medium functioning	L/L	3	not at all	not at all	somewhat	totally	not at all	not at all	a lot	not at all	somewhat	not at all	somewhat	a lot	not at all	not at all	not at all	a lot	not at all	not at all	a lot	not at all	not at all	not at all	not at all	a lot	1.33333333333333	not at all	4.33333333333333	1.66666666666667
710	joy	no brother or sister participating	Biological father	boy	1/4/2002	12/10/1950	11.6577686516085	62.7268993839836	Married	0	0	Both parents born in Europe	Universiteit	Yes	A	A	l	l	High functioning	L/L	2	not at all	not at all	somewhat	a lot	not at all	not at all	a lot	not at all	a bit	not at all	not at all	a bit	not at all	not at all	not at all	a bit	not at all	not at all	a lot	not at all	not at all	not at all	not at all	a bit	not at all	not at all	3.66666666666667	somewhat
2450	joy	no brother or sister participating	Biological mother	boy	1/25/2002	12/21/1958	11.6002737850787	54.6967830253251	Married	0	0	Both parents born in Europe	Hoger beroepsonderwijs (HBO)	Yes	G	A	l	l	Medium functioning	L/L	3	not at all	not at all	not at all	totally	somewhat	not at all	totally	not at all	not at all	somewhat	not at all	a lot	somewhat	not at all	not at all	a bit	not at all	not at all	a lot	not at all	somewhat	somewhat	not at all	a lot	not at all	1.66666666666667	4.66666666666667	not at all
1400	joy	no brother or sister participating	Biological mother	boy	12/21/2000	10/1/1961	12.6954140999316	51.917864476386	Married	0	0	Both parents born in Europe	Middelbaar beroepsonderwijs (MBO)	Yes	A	A	l	l	High functioning	L/L	2	not at all	not at all	not at all	a lot	not at all	not at all	a lot	not at all	somewhat	not at all	not at all	a lot	not at all	not at all	not at all	totally	not at all	not at all	totally	not at all	not at all	not at all	not at all	totally	not at all	not at all	a lot	1.33333333333333
320	joy	no brother or sister participating	Biological father	boy	5/19/2002	7/27/1963	11.2881587953457	50.0999315537303	Single parent	0	0	Both parents born in Europe	Hoger beroepsonderwijs (HBO)	Yes	A	A	l	l	Medium functioning	L/L	2	not at all	not at all	not at all	somewhat	not at all	not at all	not at all	not at all	somewhat	somewhat	not at all	not at all	not at all	not at all	not at all	a lot	not at all	not at all	a lot	not at all	somewhat	not at all	not at all	totally	not at all	1.33333333333333	1.33333333333333	1.33333333333333
4190	joy	no brother or sister participating	Biological father	boy	7/31/2001	7/11/1964	12.0876112251882	49.1416837782341	Married	0	0	Both parents born in Europe	Hoger beroepsonderwijs (HBO)	Yes	A	A	l	l	High functioning	L/L	2	not at all	not at all	not at all	totally	not at all	not at all	a lot	not at all	not at all	somewhat	not at all	a lot	not at all	not at all	not at all	totally	not at all	not at all	a bit	not at all	not at all	not at all	not at all	a bit	not at all	1.33333333333333	4.33333333333333	not at all
2000	joy	no brother or sister participating	Biological mother	boy	8/23/2001	8/25/1964	12.0246406570842	49.0184804928131	Married	0	0	Both parents born in Europe	Middelbaar beroepsonderwijs (MBO)	Yes	A	A	l	l	High functioning	L/L	2	not at all	not at all	not at all	totally	not at all	not at all	totally	not at all	not at all	not at all	not at all	totally	not at all	not at all	not at all	totally	not at all	not at all	totally	not at all	not at all	not at all	not at all	totally	not at all	not at all	totally	not at all
4610	joy	no brother or sister participating	Biological mother	girl	12/7/2003	9/28/1964	9.73579739904175	48.9253935660507	Living together	0	1	one or both parents born outside Europe	Hoger beroepsonderwijs (HBO)	Yes	A	A	l	l	High functioning	L/L	2	not at all	not at all	not at all	somewhat	not at all	not at all	somewhat	not at all	not at all	not at all	not at all	a bit	not at all	not at all	not at all	a bit	not at all	not at all	a bit	not at all	not at all	not at all	not at all	a bit	not at all	not at all	2.33333333333333	not at all
3062	joy	has brother or sister participanting = not taking into account	Biological father	boy	3/19/2002	11/13/1964	11.4551676933607	48.7994524298426	Married	0	0	Both parents born in Europe	Universiteit	Yes	A	A	l	l	High functioning	L/L	2	not at all	not at all	not at all	a lot	not at all	not at all	a bit	not at all	not at all	not at all	not at all	a bit	not at all	not at all	not at all	a lot	not at all	not at all	a lot	not at all	not at all	not at all	not at all	a lot	not at all	not at all	3.33333333333333	not at all
2510	joy	no brother or sister participating	Biological mother	boy	5/27/2004	4/21/1965	9.26488706365503	48.3641341546886	Single parent	0	1	one or both parents born outside Europe	Middelbaar beroepsonderwijs (MBO)	Yes	A	A	l	l	High functioning	L/L	2	not at all	not at all	not at all	totally	not at all	not at all	totally	not at all	not at all	not at all	not at all	totally	not at all	not at all	not at all	totally	not at all	not at all	totally	not at all	not at all	not at all	not at all	totally	not at all	not at all	totally	not at all
4040	joy	no brother or sister participating	Biological mother	girl	5/24/2001	10/31/1965	12.2737850787132	47.8357289527721	Married	0	0	Both parents born in Europe	Hoger beroepsonderwijs (HBO)	Yes	A	A	l	l	High functioning	L/L	2	not at all	not at all	not at all	a lot	not at all	not at all	a lot	not at all	not at all	not at all	not at all	a lot	not at all	not at all	not at all	a lot	not at all	not at all	a lot	not at all	not at all	not at all	not at all	a lot	not at all	not at all	a lot	not at all
2420	joy	no brother or sister participating	Biological father	boy	1/5/2003	9/12/1967	10.6557152635181	45.9712525667351	Married	0	0	Both parents born in Europe	Hoger beroepsonderwijs (HBO)	Yes	A	A	l	l	High functioning	L/L	2	not at all	not at all	not at all	totally	not at all	not at all	totally	not at all	not at all	not at all	not at all	totally	not at all	not at all	not at all	totally	not at all	not at all	totally	not at all	not at all	not at all	not at all	totally	not at all	not at all	totally	not at all
4481	joy	has brother or sister participanting = not taking into account	Biological mother	girl	3/8/2005	8/22/1968	8.48459958932238	45.0266940451745	Married	0	0	Both parents born in Europe	Hoger beroepsonderwijs (HBO)	Yes	A	A	l	l	High functioning	L/L	2	not at all	not at all	not at all	not at all	not at all	not at all	totally	not at all	not at all	not at all	not at all	totally	not at all	not at all	not at all	totally	not at all	not at all	totally	not at all	not at all	not at all	not at all	totally	not at all	not at all	3.66666666666667	not at all
230	joy	no brother or sister participating	Biological father	boy	7/2/2002	12/26/1968	11.1676933607118	44.6817248459959	Married	0	0	Both parents born in Europe	Middelbaar beroepsonderwijs (MBO)	Yes	A	A	l	l	High functioning	L/L	2	somewhat	not at all	somewhat	a bit	not at all	not at all	a bit	not at all	a bit	not at all	not at all	a lot	somewhat	not at all	not at all	somewhat	not at all	not at all	a bit	not at all	somewhat	somewhat	not at all	a bit	not at all	not at all	3.33333333333333	2.33333333333333
3950	joy	no brother or sister participating	Biological father	girl	6/11/2001	4/8/1969	12.2245037645448	44.3997262149213	Single parent	0	0	Both parents born in Europe	Hoger beroepsonderwijs (HBO)	Yes	A	A	l	l	High functioning	L/L	2	not at all	not at all	not at all	totally	not at all	not at all	a lot	not at all	somewhat	somewhat	not at all	a lot	not at all	not at all	not at all	a lot	not at all	not at all	totally	not at all	not at all	not at all	not at all	a lot	not at all	1.33333333333333	4.33333333333333	1.33333333333333
4310	joy	no brother or sister participating	Biological father	boy	6/10/2004	7/18/1970	9.22655715263518	43.1238877481177	Living together	0	1	one or both parents born outside Europe	Universiteit	Yes	A	A	l	l	High functioning	L/L	2	not at all	not at all	not at all	a bit	not at all	not at all	a bit	not at all	not at all	not at all	not at all	a bit	not at all	not at all	not at all	a bit	not at all	not at all	a bit	not at all	not at all	not at all	not at all	a lot	not at all	not at all	a bit	not at all
4700	joy	no brother or sister participating	Biological father	girl	12/23/2003	7/23/1970	9.69199178644764	43.1101984941821	Married	0	0	Both parents born in Europe	Middelbaar beroepsonderwijs (MBO)	Yes	A	A	l	l	High functioning	L/L	2	not at all	not at all	not at all	totally	not at all	not at all	a lot	not at all	not at all	not at all	not at all	a lot	not at all	not at all	not at all	totally	not at all	not at all	totally	not at all	not at all	not at all	not at all	totally	not at all	not at all	4.33333333333333	not at all
1250	joy	no brother or sister participating	Biological father	boy	3/11/2003	11/30/1970	10.4777549623546	42.7542778918549	Married	0	0	Both parents born in Europe	Universiteit	Yes	G	A	l	l	Medium functioning	L/L	3	not at all	not at all	not at all	a bit	not at all	somewhat	a lot	not at all	not at all	somewhat	not at all	a lot	somewhat	somewhat	somewhat	totally	not at all	not at all	a lot	not at all	not at all	not at all	not at all	totally	1.33333333333333	1.33333333333333	3.66666666666667	not at all
4130	joy	no brother or sister participating	Biological mother	boy	9/13/2001	12/17/1970	11.9671457905544	42.7077344284737	Married	0	0	Both parents born in Europe	Universiteit	No	A	A	l	l	High functioning	L/L	2	somewhat	not at all	somewhat	a bit	not at all	not at all	a bit	not at all	somewhat	not at all	not at all	a bit	somewhat	not at all	somewhat	a bit	not at all	not at all	somewhat	not at all	not at all	not at all	not at all	a bit	not at all	not at all	a bit	somewhat
290	joy	no brother or sister participating	Biological mother	boy	2/6/2002	3/27/1971	11.5674195756331	42.4339493497604	Married	0	0	Both parents born in Europe	Hoger beroepsonderwijs (HBO)	Yes	A	A	l	l	Medium functioning	L/L	2	not at all	not at all	somewhat	a lot	not at all	not at all	a lot	not at all	somewhat	not at all	not at all	a lot	not at all	not at all	not at all	totally	not at all	not at all	a lot	not at all	not at all	not at all	not at all	totally	not at all	not at all	a lot	1.66666666666667
410	joy	no brother or sister participating	Biological mother	girl	6/1/2004	5/22/1971	9.25119780971937	42.280629705681	Married	0	0	Both parents born in Europe	Hoger beroepsonderwijs (HBO)	Yes	A	A	l	l	High functioning	L/L	2	somewhat	somewhat	not at all	a lot	not at all	not at all	a lot	not at all	not at all	not at all	not at all	a lot	not at all	not at all	not at all	a lot	not at all	somewhat	a lot	not at all	somewhat	not at all	not at all	a lot	1.33333333333333	not at all	a lot	1.33333333333333
2540	joy	no brother or sister participating	Biological mother	boy	2/20/2001	5/27/1971	12.5284052019165	42.2669404517454	Married	0	0	Both parents born in Europe	Universiteit	No	A	A	l	l	High functioning	L/L	2	not at all	not at all	somewhat	a lot	not at all	not at all	a lot	not at all	not at all	not at all	not at all	a lot	not at all	not at all	not at all	a lot	not at all	not at all	a lot	not at all	not at all	not at all	not at all	a lot	not at all	not at all	a lot	1.33333333333333
3920	joy	no brother or sister participating	Biological mother	girl	11/21/2002	4/26/1972	10.7789185489391	41.3497604380561	Married	0	0	Both parents born in Europe	Middelbaar beroepsonderwijs (MBO)	Yes	A	A	l	l	High functioning	L/L	2	not at all	not at all	not at all	totally	not at all	not at all	totally	not at all	not at all	not at all	not at all	totally	not at all	not at all	not at all	totally	not at all	not at all	totally	not at all	not at all	not at all	not at all	totally	not at all	not at all	totally	not at all
2240	joy	no brother or sister participating	Biological father	girl	3/17/2006	7/13/1972	7.46064339493498	41.1362080766598	Married	0	0	Both parents born in Europe	Universiteit	Yes	A	A	l	l	High functioning	L/L	2	not at all	not at all	not at all	totally	not at all	not at all	totally	not at all	not at all	not at all	not at all	totally	not at all	not at all	not at all	totally	not at all	not at all	totally	not at all	not at all	not at all	not at all	totally	not at all	not at all	totally	not at all
3620	joy	no brother or sister participating	Biological mother	girl	11/12/2003	5/23/1973	9.80424366872005	40.2765229295003	Married	0	0	Both parents born in Europe	Hoger beroepsonderwijs (HBO)	Yes	A	A	l	l	High functioning	L/L	2	not at all	not at all	not at all	a lot	not at all	not at all	a lot	not at all	a bit	not at all	not at all	a lot	not at all	not at all	not at all	a lot	not at all	not at all	totally	not at all	not at all	not at all	not at all	totally	not at all	not at all	a lot	1.66666666666667
650	joy	no brother or sister participating	Biological father	boy	1/23/2005	10/14/1973	8.6050650239562	39.8822724161533	Married	0	0	Both parents born in Europe	Hoger beroepsonderwijs (HBO)	Yes	A	A	l	l	High functioning	L/L	2	not at all	not at all	somewhat	a lot	somewhat	somewhat	a bit	not at all	a bit	not at all	somewhat	totally	not at all	somewhat	a bit	a bit	a bit	somewhat	somewhat	not at all	totally	a bit	not at all	a bit	1.66666666666667	1.33333333333333	a lot	somewhat
1610	joy	no brother or sister participating	Biological mother	girl	5/16/2003	6/4/1974	10.2970568104038	39.2443531827515	Married	0	0	Both parents born in Europe	Universiteit	Yes	A	A	l	l	High functioning	L/L	2	not at all	not at all	not at all	a lot	not at all	not at all	a bit	not at all	not at all	not at all	not at all	totally	not at all	not at all	not at all	a lot	not at all	not at all	a bit	not at all	not at all	not at all	not at all	a lot	not at all	not at all	a lot	not at all
3860	joy	no brother or sister participating	Biological father	girl	3/3/2003	7/12/1974	10.4996577686516	39.1403148528405	Married	0	0	Both parents born in Europe	Hoger beroepsonderwijs (HBO)	Yes	A	A	l	l	High functioning	L/L	2	somewhat	not at all	somewhat	a lot	not at all	not at all	totally	not at all	somewhat	not at all	not at all	totally	somewhat	not at all	somewhat	a lot	not at all	not at all	a lot	not at all	somewhat	not at all	not at all	a lot	not at all	not at all	4.66666666666667	somewhat
80	joy	no brother or sister participating	Biological mother	girl	3/12/2005	7/17/1974	8.47364818617385	39.1266255989049	Married	0	0	Both parents born in Europe	post-underversiteit/post-doctoraal	Yes	A	A	l	l	High functioning	L/L	2	not at all	not at all	not at all	totally	not at all	not at all	totally	not at all	not at all	not at all	not at all	totally	not at all	not at all	not at all	totally	not at all	not at all	totally	not at all	not at all	not at all	not at all	totally	not at all	not at all	totally	not at all
4121	joy	has brother or sister participanting = not taking into account	Biological father	boy	6/3/2006	3/25/1975	7.24709103353867	38.4394250513347	Living together	0	0	Both parents born in Europe	Universiteit	Yes	G	A	l	l	Medium functioning	L/L	3	not at all	not at all	not at all	totally	not at all	not at all	a lot	not at all	not at all	not at all	not at all	a lot	not at all	not at all	not at all	a lot	not at all	not at all	a lot	not at all	not at all	not at all	not at all	a lot	not at all	not at all	4.33333333333333	not at all
4370	joy	no brother or sister participating	Biological father	boy	7/27/2005	4/6/1975	8.09856262833676	38.4065708418891	Married	0	0	Both parents born in Europe	Hoger beroepsonderwijs (HBO)	Yes	A	A	l	l	High functioning	L/L	2	not at all	not at all	not at all	not at all	not at all	not at all	totally	not at all	not at all	not at all	not at all	a bit	not at all	not at all	not at all	a lot	not at all	not at all	a bit	not at all	not at all	not at all	not at all	a lot	not at all	not at all	a bit	not at all
3890	joy	no brother or sister participating	OTHER	girl	1/9/2003	6/18/1975	10.6447638603696	38.2067077344285	Married	0	0	Both parents born in Europe	Hoger beroepsonderwijs (HBO)	Yes	A	A	l	l	High functioning	L/L	2	not at all	not at all	not at all	a lot	not at all	not at all	a lot	not at all	a bit	not at all	not at all	a lot	not at all	not at all	not at all	a lot	not at all	not at all	a lot	not at all	not at all	not at all	not at all	a lot	not at all	not at all	a lot	1.66666666666667
3740	joy	no brother or sister participating	Biological mother	girl	7/23/2004	10/13/1975	9.1088295687885	37.886379192334	Married	0	0	Both parents born in Europe	Middelbaar beroepsonderwijs (MBO)	No	A	A	l	l	High functioning	L/L	2	not at all	not at all	not at all	a lot	not at all	not at all	a lot	not at all	not at all	not at all	not at all	a lot	not at all	not at all	not at all	a lot	not at all	not at all	a lot	not at all	not at all	not at all	not at all	a lot	not at all	not at all	a lot	not at all
1130	joy	no brother or sister participating	Biological father	girl	12/17/2004	10/22/1975	8.70636550308008	37.8617385352498	Married	0	0	Both parents born in Europe	Middelbare school	Yes	A	A	l	l	High functioning	L/L	2	a bit	a bit	somewhat	a lot	not at all	a bit	a lot	not at all	somewhat	not at all	somewhat	totally	somewhat	somewhat	a bit	a lot	not at all	a bit	a lot	not at all	a bit	not at all	a bit	a lot	2.66666666666667	not at all	4.33333333333333	2.33333333333333
2480	joy	no brother or sister participating	Biological father	girl	7/7/2002	11/1/1975	11.1540041067762	37.8343600273785	Married	0	0	Both parents born in Europe	Middelbaar beroepsonderwijs (MBO)	Yes	G	A	l	l	Medium functioning	L/L	3	not at all	not at all	somewhat	totally	not at all	not at all	totally	not at all	somewhat	not at all	somewhat	totally	not at all	not at all	not at all	totally	not at all	not at all	totally	not at all	not at all	not at all	somewhat	totally	1.33333333333333	not at all	totally	1.66666666666667
830	joy	no brother or sister participating	Biological mother	girl	6/7/2006	7/4/1976	7.23613963039014	37.160848733744	Married	0	0	Both parents born in Europe	Hoger beroepsonderwijs (HBO)	Yes	A	A	l	l	High functioning	L/L	2	not at all	not at all	not at all	totally	not at all	not at all	a lot	not at all	not at all	not at all	not at all	totally	not at all	not at all	not at all	totally	not at all	not at all	totally	not at all	not at all	not at all	not at all	totally	not at all	not at all	4.66666666666667	not at all
950	joy	no brother or sister participating	Biological mother	boy	12/16/2005	12/3/1976	7.709787816564	36.7446954140999	Married	0	0	Both parents born in Europe	Middelbaar beroepsonderwijs (MBO)	No	A	A	l	l	High functioning	L/L	2	not at all	not at all	not at all	totally	not at all	not at all	a lot	not at all	not at all	not at all	not at all	totally	not at all	not at all	not at all	a lot	not at all	not at all	totally	not at all	not at all	not at all	not at all	totally	not at all	not at all	4.66666666666667	not at all
140	joy	no brother or sister participating	Biological mother	boy	10/9/2002	5/15/1977	10.8966461327858	36.2984257357974	Married	0	0	Both parents born in Europe	Middelbaar beroepsonderwijs (MBO)	Yes	A	A	l	l	High functioning	L/L	2	not at all	not at all	not at all	totally	not at all	not at all	totally	not at all	not at all	not at all	not at all	a lot	not at all	not at all	not at all	a lot	not at all	not at all	totally	not at all	not at all	not at all	not at all	a lot	not at all	not at all	4.66666666666667	not at all
4100	joy	no brother or sister participating	Biological mother	boy	8/28/2003	9/8/1978	10.0123203285421	34.9815195071869	Married	0	0	Both parents born in Europe	Hoger beroepsonderwijs (HBO)	Yes	A	A	l	l	High functioning	L/L	2	a bit	not at all	a bit	a lot	somewhat	not at all	a lot	not at all	a bit	not at all	not at all	a lot	somewhat	not at all	a bit	a lot	not at all	not at all	a lot	not at all	a bit	not at all	not at all	a lot	not at all	1.33333333333333	a lot	a bit
2090	joy	no brother or sister participating	Biological mother	boy	6/9/2004	5/27/1982	9.22929500342231	31.2662559890486	Single parent	0	0	Both parents born in Europe	Hoger beroepsonderwijs (HBO)	Yes	A	A	l	l	High functioning	L/L	2	not at all	not at all	not at all	a lot	not at all	not at all	a bit	not at all	not at all	not at all	not at all	a bit	not at all	not at all	not at all	a lot	not at all	not at all	a bit	not at all	not at all	not at all	not at all	a bit	not at all	not at all	3.33333333333333	not at all
3830	joy	no brother or sister participating	Biological father	girl	1/13/2006	11/22/1983	7.6331279945243	29.7768651608487	Married	0	0	Both parents born in Europe	Middelbare school	Yes	G	A	l	l	Medium functioning	L/L	3	somewhat	not at all	somewhat	a bit	not at all	not at all	somewhat	not at all	a bit	not at all	not at all	somewhat	not at all	not at all	not at all	somewhat	not at all	not at all	somewhat	not at all	somewhat	not at all	not at all	somewhat	not at all	not at all	2.33333333333333	2.33333333333333
3590	joy	no brother or sister participating	Biological mother	boy	9/15/2002	9/21/1968	10.9623545516769	44.9445585215606	Married	1	0	one or both parents born outside Europe	Hoger beroepsonderwijs (HBO)	Yes	A	A	l	l	High functioning	L/L	2	not at all	not at all	not at all	totally	not at all	not at all	totally	not at all	somewhat	not at all	not at all	totally	not at all	not at all	not at all	totally	not at all	not at all	totally	not at all	not at all	not at all	not at all	totally	not at all	not at all	totally	1.33333333333333
530	joy	no brother or sister participating	Biological mother	girl	10/3/2003	10/10/1970	9.91375770020534	42.8939082819986	Single parent	1	1	one or both parents born outside Europe	Middelbaar beroepsonderwijs (MBO)	No	A	A	l	l	High functioning	L/L	2	not at all	not at all	somewhat	a lot	not at all	not at all	a lot	not at all	not at all	somewhat	not at all	somewhat	not at all	not at all	not at all	a lot	not at all	not at all	a bit	not at all	not at all	not at all	not at all	a lot	not at all	1.33333333333333	3.33333333333333	1.33333333333333
3530	joy	no brother or sister participating	Biological mother	girl	4/7/2006	3/3/1976	7.4031485284052	37.4976043805613	Other	1	1	one or both parents born outside Europe	Hoger beroepsonderwijs (HBO)	No	G	A	l	l	Medium functioning	L/L	3	not at all	not at all	not at all	totally	not at all	not at all	totally	not at all	not at all	not at all	not at all	totally	not at all	not at all	not at all	totally	not at all	not at all	totally	not at all	not at all	not at all	not at all	totally	not at all	not at all	totally	not at all
1331	joy	has brother or sister participanting = not taking into account	999	boy			999	999	999	999	999	999	999	999	G	G	l	l	Low functioning	L/L	4	not at all	not at all	not at all	totally	not at all	not at all	totally	not at all	not at all	not at all	not at all	totally	not at all	not at all	not at all	totally	not at all	not at all	totally	not at all	not at all	not at all	not at all	totally	not at all	not at all	totally	not at all
1742	joy	has brother or sister participanting = not taking into account	999	girl			999	999	999	999	999	999	999	999	A	A	l	l	High functioning	L/L	2	not at all	totally	somewhat	a lot	somewhat	totally	a bit	not at all	a lot	a bit	totally	a lot	not at all	totally	not at all	a bit	not at all	totally	a lot	not at all	not at all	somewhat	totally	totally	totally	somewhat	3.66666666666667	2.33333333333333
4010	joy	has brother or sister participanting = not taking into account	999	girl			999	999	999	999	999	999	999	999	A	A	l	l	High functioning	L/L	2	not at all	not at all	totally	totally	not at all	not at all	totally	not at all	not at all	not at all	not at all	totally	not at all	not at all	not at all	totally	not at all	not at all	totally	not at all	not at all	not at all	not at all	totally	not at all	not at all	totally	2.33333333333333
4220	joy	has brother or sister participanting = not taking into account	999	girl			999	999	999	999	999	999	999	999	A	A	l	l	High functioning	L/L	2	not at all	not at all	not at all	totally	not at all	not at all	totally	not at all	not at all	not at all	not at all	totally	not at all	not at all	not at all	totally	not at all	not at all	totally	not at all	not at all	not at all	not at all	totally	not at all	not at all	totally	not at all
971	joy	has brother or sister participanting = not taking into account	Biological mother	girl			999	999	999	999	999	999	999	999	A	A	l	l	High functioning	L/L	2	a lot	not at all	a bit	a bit	not at all	not at all	a bit	not at all	a lot	not at all	not at all	somewhat	a bit	not at all	a bit	somewhat	not at all	not at all	somewhat	not at all	not at all	not at all	not at all	not at all	not at all	not at all	2.66666666666667	3.66666666666667
1790	joy	no brother or sister participating	Biological mother	boy	2/8/2003	3/22/1967	10.5626283367556	46.4476386036961	Single parent	0	0	Both parents born in Europe	Hoger beroepsonderwijs (HBO)	Yes	A	A	l	l	High functioning	L/L	2	not at all	not at all	not at all	totally	not at all	not at all	totally	not at all	somewhat	not at all	not at all	totally	not at all	not at all	not at all	totally	somewhat	not at all	totally	not at all	not at all	not at all	somewhat	totally	not at all	not at all	totally	1.33333333333333
1490	joy	no brother or sister participating	Biological mother	boy	2/7/2002	6/14/1972	11.564681724846	41.2156057494867	Married	0	0	Both parents born in Europe	Middelbaar beroepsonderwijs (MBO)	Yes	G	A	l	l	Medium functioning	L/L	3	somewhat	somewhat	somewhat	a lot	not at all	somewhat	a bit	not at all	not at all	not at all	not at all	a lot	not at all	somewhat	somewhat	a lot	somewhat	somewhat	a lot	not at all	somewhat	not at all	somewhat	a lot	1.66666666666667	not at all	3.66666666666667	1.66666666666667
50	joy	no brother or sister participating	Biological mother	boy	6/26/2003	2/11/1974	10.1848049281314	39.5537303216975	Married	0	0	Both parents born in Europe	Hoger beroepsonderwijs (HBO)	Yes	A	A	l	l	High functioning	L/L	2	not at all	not at all	somewhat	a lot	not at all	not at all	somewhat	not at all	a bit	not at all	not at all	somewhat	not at all	not at all	somewhat	somewhat	not at all	somewhat	a bit	not at all	not at all	not at all	not at all	somewhat	not at all	not at all	2.66666666666667	somewhat
4340	joy	no brother or sister participating	Biological father	girl	12/14/2004	11/22/1978	8.71457905544148	34.776180698152	Married	0	0	Both parents born in Europe	Hoger beroepsonderwijs (HBO)	Yes	A	A	l	l	High functioning	L/L	2	somewhat	not at all	somewhat	totally	not at all	not at all	totally	not at all	somewhat	not at all	not at all	a lot	not at all	not at all	somewhat	totally	not at all	somewhat	totally	not at all	somewhat	not at all	not at all	totally	not at all	not at all	4.66666666666667	somewhat
2360	joy	no brother or sister participating	Biological mother	girl	2/28/2005	2/14/1975	8.50650239561944	38.5462012320329	Married	0	0	Both parents born in Europe	Hoger beroepsonderwijs (HBO)	Yes	A	A	l	l	High functioning	L/L	2	somewhat	not at all	somewhat	a lot	not at all	somewhat	a lot	not at all	somewhat	not at all	not at all	totally	somewhat	somewhat	somewhat	totally	not at all	not at all	totally	not at all	somewhat	not at all	somewhat	totally	1.33333333333333	not at all	4.33333333333333	somewhat
3650	joy	no brother or sister participating	Biological mother	girl	1/15/2006	9/25/1976	7.62765229295003	36.933607118412	Living together	0	0	Both parents born in Europe	Hoger beroepsonderwijs (HBO)	Yes	A	A	l	l	High functioning	L/L	2	totally	a lot	totally	totally	a lot	a bit	a lot	totally	a lot	a lot	a lot	totally	totally	a lot	a lot	a lot	totally	totally	totally	a lot	totally	a lot	a bit	totally	3.66666666666667	4.33333333333333	4.66666666666667	4.66666666666667
4730	joy	no brother or sister participating	Biological mother	boy	3/31/2003	3/28/1963	10.4229979466119	50.4312114989733	Living together	0	0	Both parents born in Europe	Universiteit	Yes	A	A	l	l	High functioning	L/L	2	somewhat	not at all	somewhat	a lot	not at all	not at all	a lot	not at all	somewhat	not at all	somewhat	a lot	somewhat	somewhat	somewhat	a lot	not at all	somewhat	a lot	not at all	somewhat	not at all	somewhat	a lot	1.33333333333333	not at all	a lot	somewhat
1473	joy	has brother or sister participanting = not taking into account	Biological father	girl			999	999	999	999	999	999	999	999	999	999	999	999	999	999	999	a bit	not at all	a bit	totally	not at all	not at all	totally	not at all	somewhat	not at all	not at all	totally	not at all	not at all	not at all	totally	not at all	not at all	totally	not at all	somewhat	not at all	not at all	totally	not at all	not at all	totally	2.66666666666667
520	neutral	no brother or sister participating	999	boy			999	999	Living together	999	999	999	999	999	A	A	s	l	Medium functioning	S/S en S/L	2	999	999	999	999	999	999	999	999	999	999	999	999	999	999	999	999	999	999	999	999	999	999	999	999	999	999	999	999
1542	neutral	has brother or sister participanting = not taking into account	Biological mother	girl	9/12/2002	5/5/1968	10.9705681040383	45.3251197809719	Nieuwe gezinssamenstelling (bijvoorbeeld samengesteld gezin)	0	0	Both parents born in Europe	Universiteit	Yes	A	A	s	l	Medium functioning	S/S en S/L	2	not at all	totally	not at all	a lot	not at all	not at all	totally	not at all	not at all	not at all	a bit	totally	not at all	not at all	not at all	totally	not at all	not at all	totally	not at all	not at all	not at all	not at all	totally	a bit	not at all	4.66666666666667	not at all
1950	neutral	no brother or sister participating	Biological mother	boy	3/28/2002	8/5/1970	11.4305270362765	43.0746064339493	Married	0	0	Both parents born in Europe	Middelbare school	Yes	G	A	s	l	Medium functioning	S/S en S/L	3	not at all	not at all	not at all	totally	not at all	not at all	totally	not at all	not at all	not at all	totally	totally	not at all	not at all	not at all	totally	not at all	not at all	totally	not at all	not at all	not at all	not at all	totally	2.33333333333333	not at all	totally	not at all
4350	neutral	no brother or sister participating	Biological mother	boy	5/4/2007	10/17/1976	6.32991101984942	36.8733744010951	Married	0	0	Both parents born in Europe	Universiteit	Yes	A	A	s	l	Medium functioning	S/S en S/L	2	somewhat	a bit	totally	a lot	totally	somewhat	a lot	totally	not at all	totally	a lot	a lot	a bit	a bit	not at all	not at all	totally	not at all	not at all	totally	not at all	totally	not at all	a lot	a bit	totally	a lot	2.66666666666667
570	neutral	no brother or sister participating	Biological father	girl	4/1/2003	12/2/1967	10.4202600958248	45.7494866529774	Living together	0	0	Both parents born in Europe	Hoger beroepsonderwijs (HBO)	No	A	A	s	l	Medium functioning	S/S en S/L	2	not at all	a lot	somewhat	a lot	not at all	somewhat	a lot	not at all	not at all	not at all	somewhat	a lot	not at all	somewhat	somewhat	a lot	not at all	not at all	a lot	not at all	somewhat	not at all	somewhat	a bit	2.66666666666667	not at all	a lot	1.33333333333333
4080	neutral	no brother or sister participating	Biological mother	girl	8/19/2006	9/28/1974	7.0362765229295	38.9267624914442	Married	0	0	Both parents born in Europe	Middelbaar beroepsonderwijs (MBO)	Yes	A	A	s	s	Low functioning	S/S en S/L	2	somewhat	not at all	a bit	a lot	not at all	somewhat	a lot	not at all	not at all	not at all	totally	totally	somewhat	somewhat	not at all	a lot	not at all	somewhat	a lot	not at all	somewhat	not at all	not at all	a lot	2.66666666666667	not at all	4.33333333333333	somewhat
3930	neutral	no brother or sister participating	Biological mother	boy	3/29/2005	11/23/1980	8.42710472279261	32.7720739219713	Single parent	0	0	Both parents born in Europe	anders	No	A	A	s	l	Medium functioning	S/S en S/L	2	not at all	a bit	a bit	totally	not at all	a bit	totally	not at all	not at all	not at all	a lot	totally	somewhat	somewhat	a bit	totally	not at all	a bit	totally	not at all	a lot	not at all	a bit	totally	3.33333333333333	not at all	totally	1.66666666666667
2220	neutral	no brother or sister participating	Biological mother	girl	2/9/2004	4/17/1969	9.5605749486653	44.3750855578371	Married	0	0	Both parents born in Europe	Middelbaar beroepsonderwijs (MBO)	Yes	A	A	s	s	Low functioning	S/S en S/L	2	not at all	somewhat	not at all	totally	somewhat	somewhat	a lot	somewhat	not at all	not at all	a bit	totally	a bit	somewhat	not at all	a lot	not at all	not at all	totally	not at all	not at all	not at all	somewhat	totally	2.33333333333333	1.66666666666667	4.66666666666667	not at all
3411	neutral	has brother or sister participanting = not taking into account	Biological father	girl	12/20/2004	1/20/1972	8.69815195071869	41.6153319644079	Living together	0	0	Both parents born in Europe	Universiteit	Yes	A	A	s	l	Medium functioning	S/S en S/L	2	not at all	somewhat	a bit	totally	not at all	not at all	a lot	not at all	somewhat	somewhat	somewhat	a lot	somewhat	not at all	somewhat	a lot	somewhat	not at all	a lot	somewhat	not at all	not at all	not at all	totally	1.66666666666667	1.33333333333333	4.33333333333333	somewhat
3780	neutral	no brother or sister participating	Biological mother	boy	11/8/2005	2/10/1967	7.81382614647502	46.5571526351814	Married	0	0	Both parents born in Europe	Universiteit	Yes	A	A	s	s	Low functioning	S/S en S/L	2	totally	totally	not at all	not at all	totally	a bit	not at all	a bit	somewhat	a lot	a lot	not at all	a bit	a lot	totally	not at all	a bit	a lot	not at all	a bit	totally	a bit	somewhat	not at all	a lot	a lot	not at all	2.66666666666667
1110	neutral	no brother or sister participating	999	boy	7/7/2004	5/8/1977	9.15263518138261	36.3175906913073	Married	0	0	Both parents born in Europe	Hoger beroepsonderwijs (HBO)	Yes	A	A	s	s	Low functioning	S/S en S/L	2	not at all	not at all	not at all	not at all	not at all	a lot	not at all	somewhat	not at all	not at all	a bit	a lot	not at all	not at all	somewhat	somewhat	not at all	a lot	totally	not at all	not at all	somewhat	not at all	totally	2.66666666666667	1.33333333333333	somewhat	not at all
2550	neutral	no brother or sister participating	Biological mother	boy	7/2/2004	2/27/1969	9.16632443531828	44.5092402464066	Married	0	0	Both parents born in Europe	Middelbaar beroepsonderwijs (MBO)	Yes	G	A	s	l	Medium functioning	S/S en S/L	3	a lot	somewhat	somewhat	totally	not at all	a bit	totally	not at all	not at all	not at all	somewhat	a lot	a lot	somewhat	a bit	totally	somewhat	a bit	totally	not at all	not at all	somewhat	not at all	a lot	2.33333333333333	not at all	4.66666666666667	2.33333333333333
3570	neutral	no brother or sister participating	Biological mother	boy	3/10/2005	1/17/1975	8.47912388774812	38.6228610540726	Married	0	0	Both parents born in Europe	Middelbaar beroepsonderwijs (MBO)	Yes	A	A	s	l	Medium functioning	S/S en S/L	2	somewhat	somewhat	somewhat	totally	not at all	not at all	a lot	not at all	somewhat	not at all	somewhat	a lot	not at all	somewhat	not at all	totally	not at all	not at all	totally	not at all	not at all	not at all	not at all	a lot	1.66666666666667	not at all	4.33333333333333	somewhat
3390	neutral	no brother or sister participating	Biological mother	boy	3/16/2006	7/15/1976	7.46338124572211	37.1307323750856	Married	0	0	Both parents born in Europe	Middelbaar beroepsonderwijs (MBO)	Yes	A	A	s	s	Low functioning	S/S en S/L	2	not at all	somewhat	somewhat	a lot	not at all	not at all	totally	not at all	not at all	not at all	not at all	totally	not at all	not at all	not at all	a lot	not at all	not at all	totally	not at all	not at all	not at all	not at all	totally	1.33333333333333	not at all	4.66666666666667	1.33333333333333
2100	neutral	no brother or sister participating	Biological mother	boy	10/29/2003	12/20/1981	9.8425735797399	31.6988364134155	Single parent	1	1	one or both parents born outside Europe	Middelbaar beroepsonderwijs (MBO)	Yes	A	A	s	l	Medium functioning	S/S en S/L	2	a bit	somewhat	somewhat	a lot	not at all	a bit	a lot	not at all	a bit	not at all	not at all	totally	a bit	somewhat	not at all	a lot	a bit	not at all	a lot	not at all	not at all	a bit	somewhat	totally	somewhat	not at all	4.33333333333333	2.66666666666667
801	neutral	no brother or sister participating	999	boy			999	999	999	999	999	999	999	999	A	A	s	s	Low functioning	S/S en S/L	2	not at all	not at all	somewhat	totally	not at all	somewhat	totally	somewhat	not at all	not at all	not at all	totally	not at all	not at all	somewhat	a lot	not at all	not at all	totally	not at all	not at all	not at all	not at all	totally	1.33333333333333	1.33333333333333	totally	1.33333333333333
4230	neutral	no brother or sister participating	999	boy			999	999	999	999	999	999	999	999	A	A	s	l	Medium functioning	S/S en S/L	2	not at all	somewhat	somewhat	totally	not at all	not at all	totally	not at all	somewhat	not at all	not at all	a bit	not at all	not at all	somewhat	a lot	not at all	not at all	a lot	not at all	somewhat	not at all	not at all	a bit	1.33333333333333	not at all	4.33333333333333	1.66666666666667
3660	neutral	no brother or sister participating	Biological father	boy	11/5/2001	9/19/1960	11.8220396988364	52.9500342231348	Other	0	1	one or both parents born outside Europe	Middelbaar beroepsonderwijs (MBO)	Yes	G	A	s	l	Medium functioning	S/S en S/L	3	not at all	not at all	not at all	a lot	not at all	not at all	a lot	not at all	not at all	not at all	not at all	a lot	not at all	not at all	not at all	a lot	not at all	not at all	a lot	not at all	not at all	not at all	not at all	a lot	not at all	not at all	a lot	not at all
720	neutral	no brother or sister participating	Biological father	girl	5/4/2005	3/21/1961	8.32854209445585	52.4490075290897	Other	0	0	Both parents born in Europe	Hoger beroepsonderwijs (HBO)	No	A	A	s	l	Medium functioning	S/S en S/L	2	not at all	not at all	not at all	totally	not at all	not at all	totally	not at all	not at all	somewhat	not at all	totally	not at all	not at all	not at all	totally	not at all	not at all	totally	not at all	not at all	not at all	not at all	totally	not at all	1.33333333333333	totally	not at all
4530	neutral	no brother or sister participating	Biological father	boy	6/30/2005	12/9/1961	8.17248459958932	51.7289527720739	Living together	0	0	Both parents born in Europe	Universiteit	No	A	A	s	s	Low functioning	S/S en S/L	2	not at all	not at all	not at all	a lot	not at all	not at all	a lot	not at all	not at all	not at all	not at all	totally	not at all	not at all	not at all	totally	not at all	not at all	totally	not at all	not at all	not at all	not at all	a lot	not at all	not at all	4.33333333333333	not at all
4011	neutral	no brother or sister participating	Biological mother	boy	10/27/2005	3/2/1962	7.8466803559206	51.501711156742	Married	0	0	Both parents born in Europe	Hoger beroepsonderwijs (HBO)	Yes	A	A	s	l	Medium functioning	S/S en S/L	2	not at all	not at all	not at all	totally	not at all	not at all	totally	not at all	somewhat	not at all	not at all	totally	not at all	not at all	not at all	totally	not at all	not at all	totally	not at all	not at all	not at all	not at all	totally	not at all	not at all	totally	1.33333333333333
3750	neutral	no brother or sister participating	Biological father	girl	8/25/2002	11/1/1963	11.0198494182067	49.8343600273785	Married	0	0	Both parents born in Europe	Hoger beroepsonderwijs (HBO)	Yes	A	A	s	l	Medium functioning	S/S en S/L	2	not at all	not at all	not at all	totally	not at all	not at all	totally	not at all	not at all	not at all	not at all	totally	not at all	not at all	not at all	totally	not at all	not at all	a lot	not at all	not at all	not at all	not at all	totally	not at all	not at all	totally	not at all
840	neutral	no brother or sister participating	Biological mother	boy	4/25/2003	10/7/1964	10.3545516769336	48.9007529089665	Single parent	0	0	Both parents born in Europe	Middelbaar beroepsonderwijs (MBO)	Yes	A	A	s	l	Medium functioning	S/S en S/L	2	not at all	not at all	not at all	totally	not at all	not at all	totally	not at all	not at all	not at all	not at all	totally	not at all	not at all	not at all	totally	not at all	not at all	totally	not at all	not at all	not at all	not at all	totally	not at all	not at all	totally	not at all
1320	neutral	no brother or sister participating	Biological mother	boy	1/31/2005	10/29/1964	8.58316221765914	48.8405201916496	Married	0	0	Both parents born in Europe	Hoger beroepsonderwijs (HBO)	No	A	A	s	s	Low functioning	S/S en S/L	2	not at all	not at all	not at all	totally	not at all	not at all	totally	not at all	not at all	not at all	not at all	a lot	not at all	not at all	not at all	totally	not at all	not at all	totally	not at all	not at all	not at all	not at all	totally	not at all	not at all	4.66666666666667	not at all
3540	neutral	no brother or sister participating	Biological mother	boy	6/20/2001	7/20/1965	12.1998631074606	48.1177275838467	Nieuwe gezinssamenstelling (bijvoorbeeld samengesteld gezin)	0	0	Both parents born in Europe	Middelbaar beroepsonderwijs (MBO)	Yes	G	A	s	l	Medium functioning	S/S en S/L	3	not at all	not at all	not at all	a bit	not at all	not at all	a lot	not at all	not at all	not at all	not at all	a lot	not at all	not at all	not at all	a lot	not at all	not at all	a lot	not at all	not at all	not at all	not at all	a lot	not at all	not at all	3.66666666666667	not at all
3060	neutral	no brother or sister participating	Biological father	girl	4/28/2004	10/17/1965	9.34428473648186	47.8740588637919	Married	0	0	Both parents born in Europe	Middelbaar beroepsonderwijs (MBO)	Yes	A	A	s	l	Medium functioning	S/S en S/L	2	not at all	not at all	somewhat	a lot	somewhat	not at all	a lot	not at all	not at all	not at all	not at all	a bit	not at all	not at all	not at all	a lot	not at all	not at all	a lot	not at all	not at all	not at all	not at all	totally	not at all	1.33333333333333	3.66666666666667	1.33333333333333
4740	neutral	no brother or sister participating	Biological father	boy	7/1/2005	3/21/1966	8.16974674880219	47.4496919917864	Living together	0	0	Both parents born in Europe	Universiteit	Yes	A	A	s	l	Medium functioning	S/S en S/L	2	not at all	not at all	not at all	totally	not at all	not at all	a bit	not at all	not at all	not at all	not at all	totally	not at all	not at all	not at all	totally	not at all	not at all	a lot	not at all	not at all	not at all	not at all	totally	not at all	not at all	4.33333333333333	not at all
3600	neutral	no brother or sister participating	Biological mother	girl	7/26/2004	7/2/1966	9.10061601642711	47.1676933607118	Married	0	0	Both parents born in Europe	Hoger beroepsonderwijs (HBO)	Yes	A	A	s	s	Low functioning	S/S en S/L	2	not at all	not at all	not at all	totally	not at all	not at all	a bit	not at all	not at all	not at all	not at all	a lot	not at all	not at all	not at all	a lot	not at all	not at all	a lot	not at all	not at all	not at all	not at all	a lot	not at all	not at all	a lot	not at all
3330	neutral	no brother or sister participating	Biological father	boy	1/28/2001	7/30/1966	12.5913757700205	47.0910335386721	Married	0	0	Both parents born in Europe	Hoger beroepsonderwijs (HBO)	Yes	A	A	s	l	Medium functioning	S/S en S/L	2	a lot	not at all	a lot	somewhat	not at all	not at all	a bit	not at all	a lot	a bit	not at all	somewhat	a bit	not at all	a bit	somewhat	not at all	not at all	somewhat	not at all	a bit	a bit	not at all	not at all	not at all	1.66666666666667	2.33333333333333	a lot
1530	neutral	no brother or sister participating	Biological mother	boy	9/30/2004	2/28/1967	8.91991786447639	46.507871321013	Living together	0	0	Both parents born in Europe	Universiteit	Yes	A	A	s	s	Low functioning	S/S en S/L	2	not at all	not at all	somewhat	totally	not at all	not at all	a lot	not at all	a lot	totally	not at all	totally	not at all	not at all	not at all	totally	not at all	not at all	totally	not at all	not at all	not at all	not at all	totally	not at all	2.33333333333333	4.66666666666667	2.33333333333333
600	neutral	no brother or sister participating	Biological mother	boy	7/24/2005	4/26/1967	8.10677618069815	46.3518138261465	Married	0	0	Both parents born in Europe	Middelbaar beroepsonderwijs (MBO)	No	A	A	s	l	Medium functioning	S/S en S/L	2	not at all	not at all	not at all	totally	not at all	not at all	totally	not at all	not at all	not at all	not at all	not at all	not at all	not at all	not at all	totally	not at all	not at all	totally	not at all	not at all	not at all	not at all	totally	not at all	not at all	3.66666666666667	not at all
4560	neutral	no brother or sister participating	Biological father	boy	3/3/2004	4/27/1967	9.49760438056126	46.3490759753593	Married	0	0	Both parents born in Europe	Middelbaar beroepsonderwijs (MBO)	Yes	A	A	s	l	Medium functioning	S/S en S/L	2	not at all	not at all	somewhat	totally	not at all	not at all	totally	not at all	not at all	not at all	not at all	a lot	a bit	not at all	not at all	a lot	not at all	not at all	a bit	not at all	not at all	not at all	not at all	a lot	not at all	not at all	4.66666666666667	1.33333333333333
960	neutral	no brother or sister participating	Biological father	girl	5/17/2005	9/16/1967	8.29295003422314	45.9603011635866	Married	0	0	Both parents born in Europe	Middelbaar beroepsonderwijs (MBO)	Yes	A	A	s	l	Medium functioning	S/S en S/L	2	a lot	a lot	a lot	a lot	a lot	a lot	a lot	a lot	a lot	a lot	a lot	a lot	a lot	a lot	a lot	a bit	a lot	a lot	a lot	a lot	a lot	a lot	a lot	a lot	a lot	a lot	a lot	a lot
2430	neutral	no brother or sister participating	Biological father	girl	9/3/2004	3/12/1968	8.99383983572895	45.4729637234771	Married	0	0	Both parents born in Europe	Universiteit	Yes	A	A	s	l	Medium functioning	S/S en S/L	2	not at all	not at all	not at all	a lot	not at all	not at all	a bit	not at all	not at all	not at all	not at all	a lot	not at all	not at all	not at all	a bit	not at all	not at all	not at all	not at all	not at all	not at all	not at all	a bit	not at all	not at all	3.66666666666667	not at all
1740	neutral	no brother or sister participating	Biological mother	girl	2/23/2005	6/2/1968	8.5201916495551	45.2484599589322	Single parent	0	0	Both parents born in Europe	Universiteit	Yes	A	A	s	l	Medium functioning	S/S en S/L	2	a bit	not at all	not at all	totally	not at all	not at all	somewhat	a lot	totally	totally	not at all	totally	not at all	not at all	somewhat	totally	not at all	not at all	totally	not at all	somewhat	not at all	not at all	totally	not at all	3.33333333333333	a lot	a bit
810	neutral	no brother or sister participating	Biological mother	girl	7/8/2006	9/25/1968	7.15126625598905	44.933607118412	Married	0	0	Both parents born in Europe	Middelbaar beroepsonderwijs (MBO)	Yes	A	A	s	l	Medium functioning	S/S en S/L	2	not at all	not at all	somewhat	a lot	not at all	not at all	totally	not at all	not at all	not at all	not at all	totally	not at all	not at all	not at all	totally	not at all	not at all	totally	not at all	somewhat	not at all	not at all	totally	not at all	not at all	4.66666666666667	1.33333333333333
2520	neutral	no brother or sister participating	Biological mother	girl	1/16/2003	1/14/1969	10.6255989048597	44.6297056810404	Married	0	0	Both parents born in Europe	Middelbaar beroepsonderwijs (MBO)	Yes	A	A	s	l	Medium functioning	S/S en S/L	2	not at all	not at all	not at all	totally	not at all	not at all	totally	not at all	not at all	not at all	not at all	totally	not at all	not at all	not at all	totally	not at all	not at all	totally	not at all	not at all	not at all	not at all	totally	not at all	not at all	totally	not at all
1770	neutral	no brother or sister participating	Biological mother	girl	2/7/2004	2/21/1969	9.56605065023956	44.5256673511294	Married	0	999	999	Hoger beroepsonderwijs (HBO)	Yes	A	A	s	s	Low functioning	S/S en S/L	2	not at all	not at all	somewhat	totally	not at all	not at all	totally	not at all	somewhat	not at all	not at all	totally	not at all	not at all	not at all	a bit	not at all	not at all	totally	somewhat	not at all	not at all	not at all	totally	not at all	not at all	totally	1.66666666666667
3000	neutral	no brother or sister participating	Biological mother	girl	1/4/2004	5/5/1969	9.65913757700205	44.3258042436687	Married	0	0	Both parents born in Europe	Hoger beroepsonderwijs (HBO)	Yes	A	A	s	l	Medium functioning	S/S en S/L	2	not at all	not at all	not at all	a lot	not at all	not at all	totally	not at all	somewhat	not at all	not at all	a lot	not at all	not at all	not at all	totally	not at all	not at all	a lot	not at all	not at all	not at all	not at all	a lot	not at all	not at all	4.33333333333333	1.33333333333333
4680	neutral	no brother or sister participating	Biological father	boy	7/6/2005	3/3/1970	8.15605749486653	43.4989733059548	Married	0	1	one or both parents born outside Europe	Middelbaar beroepsonderwijs (MBO)	No	A	A	s	l	Medium functioning	S/S en S/L	2	not at all	not at all	totally	totally	not at all	not at all	totally	not at all	not at all	not at all	not at all	totally	not at all	not at all	not at all	totally	not at all	not at all	totally	not at all	not at all	not at all	not at all	totally	not at all	not at all	totally	2.33333333333333
3120	neutral	no brother or sister participating	Biological father	girl	6/13/2004	6/21/1970	9.21834360027379	43.1978097193703	Married	0	0	Both parents born in Europe	Hoger beroepsonderwijs (HBO)	Yes	A	A	s	l	Medium functioning	S/S en S/L	2	not at all	not at all	not at all	totally	not at all	not at all	totally	not at all	not at all	not at all	not at all	totally	not at all	not at all	not at all	totally	not at all	not at all	totally	not at all	not at all	not at all	not at all	totally	not at all	not at all	totally	not at all
3240	neutral	no brother or sister participating	Biological mother	boy	7/26/2004	6/30/1970	9.10061601642711	43.1731690622861	Married	0	1	one or both parents born outside Europe	Middelbaar beroepsonderwijs (MBO)	Yes	A	A	s	l	Medium functioning	S/S en S/L	2	not at all	not at all	not at all	a lot	not at all	not at all	a lot	not at all	a bit	not at all	not at all	totally	not at all	not at all	not at all	totally	not at all	not at all	totally	not at all	a bit	not at all	not at all	totally	not at all	not at all	4.33333333333333	1.66666666666667
3192	neutral	no brother or sister participating	Biological mother	girl	4/17/2006	3/19/1971	7.37577002053388	42.4558521560575	Single parent	0	0	Both parents born in Europe	Hoger beroepsonderwijs (HBO)	Yes	G	A	s	l	Medium functioning	S/S en S/L	3	not at all	not at all	not at all	totally	not at all	not at all	totally	not at all	not at all	not at all	not at all	totally	not at all	not at all	not at all	totally	not at all	not at all	totally	not at all	not at all	not at all	not at all	totally	not at all	not at all	totally	not at all
930	neutral	no brother or sister participating	Biological father	boy	9/12/2001	4/2/1971	11.9698836413415	42.4175222450376	Married	0	0	Both parents born in Europe	Hoger beroepsonderwijs (HBO)	No	A	A	s	l	Medium functioning	S/S en S/L	2	not at all	not at all	not at all	a bit	not at all	not at all	a lot	not at all	not at all	not at all	not at all	a lot	not at all	not at all	not at all	a lot	not at all	not at all	a lot	not at all	not at all	not at all	not at all	a lot	not at all	not at all	3.66666666666667	not at all
2190	neutral	no brother or sister participating	Biological mother	girl	10/17/2003	5/16/1971	9.87542778918549	42.2970568104038	Married	0	1	one or both parents born outside Europe	Hoger beroepsonderwijs (HBO)	Yes	A	A	s	l	Medium functioning	S/S en S/L	2	not at all	not at all	not at all	totally	not at all	not at all	totally	not at all	not at all	not at all	not at all	totally	somewhat	not at all	not at all	totally	not at all	not at all	totally	not at all	not at all	not at all	not at all	totally	not at all	not at all	totally	not at all
4221	neutral	no brother or sister participating	Biological mother	boy	10/15/2004	6/9/1971	8.87885010266941	42.2313483915127	Married	0	0	Both parents born in Europe	Hoger beroepsonderwijs (HBO)	Yes	A	A	s	l	Medium functioning	S/S en S/L	2	a bit	not at all	a bit	a lot	not at all	not at all	a lot	not at all	a bit	not at all	not at all	a lot	somewhat	not at all	a bit	a lot	not at all	not at all	a lot	not at all	a bit	not at all	not at all	a lot	not at all	not at all	a lot	a bit
3771	neutral	has brother or sister participanting = not taking into account	Biological mother	girl	12/2/2000	7/8/1971	12.7474332648871	42.1519507186858	Married	0	0	Both parents born in Europe	Middelbaar beroepsonderwijs (MBO)	Yes	A	A	s	s	Low functioning	S/S en S/L	2	not at all	not at all	not at all	totally	not at all	not at all	totally	not at all	not at all	not at all	not at all	totally	not at all	not at all	not at all	totally	not at all	not at all	totally	not at all	not at all	not at all	not at all	totally	not at all	not at all	totally	not at all
2250	neutral	no brother or sister participating	Biological father	boy	8/8/2004	9/9/1971	9.06502395619439	41.9794661190965	Married	0	0	Both parents born in Europe	Universiteit	Yes	A	A	s	l	Medium functioning	S/S en S/L	2	not at all	not at all	somewhat	totally	not at all	not at all	totally	not at all	not at all	not at all	not at all	totally	not at all	not at all	not at all	totally	not at all	not at all	totally	not at all	not at all	not at all	not at all	totally	not at all	not at all	totally	1.33333333333333
2130	neutral	no brother or sister participating	Biological mother	boy	3/11/2006	10/23/1971	7.47707049965777	41.8590006844627	Married	0	0	Both parents born in Europe	Universiteit	Yes	G	A	s	l	Medium functioning	S/S en S/L	3	not at all	not at all	not at all	a bit	somewhat	not at all	a bit	not at all	not at all	not at all	not at all	a bit	not at all	not at all	not at all	a lot	not at all	not at all	a bit	not at all	not at all	not at all	not at all	a lot	not at all	1.33333333333333	a bit	not at all
2580	neutral	no brother or sister participating	Biological father	girl	3/25/2003	12/22/1971	10.4394250513347	41.6947296372348	Married	0	0	Both parents born in Europe	post-underversiteit/post-doctoraal	Yes	A	A	s	l	Medium functioning	S/S en S/L	2	somewhat	not at all	not at all	totally	not at all	not at all	totally	not at all	not at all	not at all	not at all	totally	somewhat	not at all	not at all	totally	not at all	not at all	totally	not at all	not at all	not at all	not at all	totally	not at all	not at all	totally	1.33333333333333
1980	neutral	no brother or sister participating	Biological father	girl	7/6/2006	1/6/1972	7.15674195756331	41.6536618754278	Married	0	0	Both parents born in Europe	Hoger beroepsonderwijs (HBO)	Yes	A	A	s	l	Medium functioning	S/S en S/L	2	not at all	not at all	not at all	totally	not at all	not at all	totally	not at all	not at all	not at all	not at all	a lot	not at all	not at all	not at all	a lot	not at all	not at all	a lot	not at all	not at all	not at all	not at all	a lot	not at all	not at all	4.66666666666667	not at all
3810	neutral	no brother or sister participating	Biological mother	boy	5/1/2003	2/15/1972	10.3381245722108	41.5441478439425	Married	0	0	Both parents born in Europe	Middelbaar beroepsonderwijs (MBO)	Yes	A	A	s	l	Medium functioning	S/S en S/L	2	not at all	not at all	not at all	a lot	not at all	not at all	a lot	not at all	not at all	not at all	not at all	a lot	not at all	not at all	not at all	a lot	not at all	not at all	a lot	not at all	not at all	not at all	not at all	a bit	not at all	not at all	a lot	not at all
750	neutral	no brother or sister participating	Biological father	girl	1/16/2003	3/27/1972	10.6255989048597	41.4318959616701	Married	0	0	Both parents born in Europe	Universiteit	Yes	A	A	s	l	Medium functioning	S/S en S/L	2	not at all	not at all	somewhat	totally	not at all	not at all	a lot	not at all	somewhat	not at all	not at all	a lot	not at all	not at all	somewhat	a lot	not at all	not at all	totally	not at all	not at all	not at all	not at all	a lot	not at all	not at all	4.33333333333333	1.66666666666667
1920	neutral	no brother or sister participating	Biological mother	boy	4/28/2006	4/27/1972	7.34565366187543	41.347022587269	Living together	0	0	Both parents born in Europe	Hoger beroepsonderwijs (HBO)	Yes	A	A	s	l	Medium functioning	S/S en S/L	2	not at all	not at all	not at all	a lot	not at all	not at all	totally	not at all	not at all	not at all	not at all	a lot	not at all	not at all	not at all	totally	not at all	not at all	a bit	somewhat	not at all	somewhat	not at all	not at all	not at all	not at all	4.33333333333333	not at all
4521	neutral	has brother or sister participanting = not taking into account	Biological mother	boy	1/31/2003	10/13/1972	10.5845311430527	40.8843258042437	Married	0	0	Both parents born in Europe	Universiteit	Yes	A	A	s	l	Medium functioning	S/S en S/L	2	not at all	not at all	not at all	totally	not at all	not at all	a lot	not at all	not at all	not at all	not at all	totally	not at all	not at all	not at all	a lot	not at all	not at all	totally	not at all	not at all	not at all	not at all	totally	not at all	not at all	4.66666666666667	not at all
3621	neutral	no brother or sister participating	Biological mother	boy	1/8/2002	11/18/1972	11.64681724846	40.7857631759069	Married	0	0	Both parents born in Europe	Universiteit	Yes	A	A	s	l	Medium functioning	S/S en S/L	2	not at all	not at all	not at all	totally	not at all	not at all	totally	not at all	not at all	not at all	not at all	totally	not at all	not at all	not at all	totally	not at all	not at all	totally	not at all	not at all	not at all	not at all	totally	not at all	not at all	totally	not at all
1710	neutral	no brother or sister participating	Biological mother	boy	8/1/2004	1/20/1973	9.08418891170431	40.6132785763176	Married	0	0	Both parents born in Europe	Hoger beroepsonderwijs (HBO)	Yes	A	A	s	s	Low functioning	S/S en S/L	2	not at all	somewhat	somewhat	a lot	not at all	not at all	totally	not at all	somewhat	not at all	not at all	totally	not at all	not at all	not at all	totally	not at all	somewhat	a lot	not at all	somewhat	not at all	not at all	totally	1.33333333333333	not at all	4.66666666666667	1.66666666666667
3030	neutral	no brother or sister participating	Biological mother	girl	4/25/2003	2/9/1973	10.3545516769336	40.5585215605749	Married	0	0	Both parents born in Europe	post-underversiteit/post-doctoraal	No	A	A	s	l	Medium functioning	S/S en S/L	2	somewhat	not at all	somewhat	a lot	not at all	not at all	a lot	not at all	somewhat	not at all	not at all	a lot	not at all	not at all	not at all	a lot	not at all	not at all	totally	not at all	not at all	not at all	not at all	a lot	not at all	not at all	a lot	somewhat
3960	neutral	no brother or sister participating	Biological mother	girl	10/1/2004	3/14/1973	8.91718001368925	40.4681724845996	Nieuwe gezinssamenstelling (bijvoorbeeld samengesteld gezin)	0	0	Both parents born in Europe	Middelbaar beroepsonderwijs (MBO)	Yes	A	A	s	l	Medium functioning	S/S en S/L	2	not at all	not at all	not at all	a lot	not at all	not at all	a lot	not at all	not at all	not at all	not at all	a lot	not at all	not at all	not at all	a lot	not at all	not at all	a lot	not at all	not at all	not at all	not at all	a lot	not at all	not at all	a lot	not at all
2160	neutral	no brother or sister participating	Biological father	boy	2/10/2004	8/28/1973	9.55783709787817	40.0109514031485	Married	0	0	Both parents born in Europe	Hoger beroepsonderwijs (HBO)	Yes	A	A	s	s	Low functioning	S/S en S/L	2	somewhat	somewhat	a lot	totally	not at all	not at all	totally	not at all	a bit	not at all	not at all	a lot	a lot	somewhat	a lot	a bit	not at all	not at all	a lot	not at all	a bit	not at all	not at all	a bit	1.33333333333333	not at all	4.66666666666667	a bit
2082	neutral	has brother or sister participanting = not taking into account	Biological mother	girl	9/15/2005	9/10/1973	7.96167008898015	39.9753593429158	Married	0	0	Both parents born in Europe	Universiteit	Yes	A	A	s	l	Medium functioning	S/S en S/L	2	not at all	not at all	not at all	a lot	somewhat	not at all	a lot	somewhat	somewhat	not at all	not at all	a lot	not at all	not at all	somewhat	a lot	not at all	not at all	a bit	not at all	not at all	somewhat	not at all	a lot	not at all	1.66666666666667	a lot	1.33333333333333
2490	neutral	no brother or sister participating	Biological mother	boy	7/4/2004	10/24/1973	9.16084873374401	39.854893908282	Living together	0	0	Both parents born in Europe	Middelbaar beroepsonderwijs (MBO)	Yes	A	A	s	l	Medium functioning	S/S en S/L	2	somewhat	not at all	somewhat	a bit	not at all	not at all	a lot	not at all	somewhat	somewhat	not at all	a bit	somewhat	not at all	somewhat	a lot	not at all	not at all	a lot	not at all	somewhat	not at all	not at all	a lot	not at all	1.33333333333333	3.33333333333333	somewhat
1380	neutral	no brother or sister participating	Biological father	girl	11/9/2005	6/24/1974	7.81108829568788	39.1895961670089	Married	0	0	Both parents born in Europe	post-underversiteit/post-doctoraal	Yes	A	A	s	l	Medium functioning	S/S en S/L	2	not at all	not at all	not at all	a lot	not at all	not at all	a bit	not at all	somewhat	not at all	not at all	a bit	not at all	not at all	not at all	a bit	not at all	not at all	a lot	not at all	not at all	not at all	not at all	a lot	not at all	not at all	3.33333333333333	1.33333333333333
3270	neutral	no brother or sister participating	Biological mother	girl	3/22/2002	6/25/1974	11.4469541409993	39.1868583162218	Married	0	0	Both parents born in Europe	Middelbaar beroepsonderwijs (MBO)	Yes	A	A	s	l	Medium functioning	S/S en S/L	2	not at all	not at all	not at all	a lot	not at all	not at all	totally	not at all	not at all	not at all	not at all	totally	not at all	not at all	not at all	totally	not at all	not at all	a lot	not at all	somewhat	not at all	not at all	totally	not at all	not at all	4.66666666666667	not at all
4161	neutral	has brother or sister participanting = not taking into account	Biological father	boy	10/30/2004	7/1/1974	8.83778234086242	39.170431211499	Living together	0	0	Both parents born in Europe	Middelbaar beroepsonderwijs (MBO)	Yes	A	A	s	s	Low functioning	S/S en S/L	2	not at all	not at all	not at all	totally	not at all	not at all	totally	not at all	not at all	not at all	not at all	totally	not at all	not at all	not at all	totally	not at all	not at all	totally	not at all	not at all	not at all	not at all	totally	not at all	not at all	totally	not at all
1890	neutral	no brother or sister participating	Biological father	boy	9/9/2005	2/12/1975	7.97809719370294	38.5516769336071	Married	0	0	Both parents born in Europe	Middelbaar beroepsonderwijs (MBO)	Yes	A	A	s	s	Low functioning	S/S en S/L	2	totally	totally	totally	not at all	totally	totally	somewhat	totally	totally	totally	totally	not at all	totally	totally	totally	totally	totally	totally	not at all	totally	totally	totally	totally	not at all	totally	totally	1.33333333333333	totally
660	neutral	no brother or sister participating	Biological mother	boy	6/22/2003	3/2/1975	10.1957563312799	38.5023956194387	Married	0	0	Both parents born in Europe	Hoger beroepsonderwijs (HBO)	Yes	A	A	s	s	Low functioning	S/S en S/L	2	not at all	not at all	not at all	totally	not at all	not at all	totally	not at all	not at all	not at all	not at all	totally	not at all	not at all	not at all	totally	not at all	not at all	totally	not at all	not at all	not at all	not at all	totally	not at all	not at all	totally	not at all
1350	neutral	no brother or sister participating	Biological father	girl	1/12/2004	4/16/1975	9.637234770705	38.3791923340178	Living together	0	0	Both parents born in Europe	Hoger beroepsonderwijs (HBO)	Yes	A	A	s	l	Medium functioning	S/S en S/L	2	not at all	not at all	not at all	totally	not at all	not at all	totally	not at all	not at all	not at all	not at all	totally	not at all	not at all	not at all	totally	not at all	not at all	totally	not at all	not at all	not at all	not at all	totally	not at all	not at all	totally	not at all
4401	neutral	has brother or sister participanting = not taking into account	Biological mother	boy	9/10/2004	6/5/1975	8.97467488021903	38.2422997946612	Married	0	0	Both parents born in Europe	Hoger beroepsonderwijs (HBO)	Yes	G	A	s	l	Medium functioning	S/S en S/L	3	not at all	not at all	not at all	totally	not at all	not at all	a lot	not at all	not at all	not at all	not at all	a lot	not at all	not at all	not at all	totally	not at all	not at all	totally	not at all	not at all	not at all	not at all	a lot	not at all	not at all	4.33333333333333	not at all
1860	neutral	no brother or sister participating	Biological mother	girl	8/17/2005	8/8/1975	8.04106776180698	38.0670773442847	Married	0	0	Both parents born in Europe	Middelbaar beroepsonderwijs (MBO)	Yes	A	A	s	l	Medium functioning	S/S en S/L	2	not at all	not at all	not at all	totally	not at all	not at all	totally	not at all	a bit	not at all	not at all	a lot	not at all	not at all	not at all	totally	not at all	not at all	totally	not at all	a bit	not at all	not at all	totally	not at all	not at all	4.66666666666667	1.66666666666667
4500	neutral	no brother or sister participating	Biological mother	girl	4/28/2001	7/24/1976	12.3449691991786	37.1060917180014	Married	0	0	Both parents born in Europe	Middelbaar beroepsonderwijs (MBO)	Yes	A	A	s	l	Medium functioning	S/S en S/L	2	not at all	not at all	not at all	totally	not at all	not at all	totally	not at all	not at all	not at all	not at all	totally	not at all	not at all	not at all	totally	not at all	not at all	totally	not at all	not at all	not at all	not at all	totally	not at all	not at all	totally	not at all
4461	neutral	no brother or sister participating	Biological father	boy	1/31/2005	9/12/1976	8.58316221765914	36.9691991786448	Married	0	0	Both parents born in Europe	Hoger beroepsonderwijs (HBO)	Yes	A	A	s	s	Low functioning	S/S en S/L	2	not at all	not at all	not at all	a lot	not at all	not at all	a lot	not at all	not at all	not at all	not at all	a lot	not at all	not at all	not at all	a lot	not at all	not at all	totally	not at all	not at all	not at all	not at all	totally	not at all	not at all	a lot	not at all
1620	neutral	no brother or sister participating	Biological mother	girl	3/18/2004	6/29/1977	9.45653661875428	36.1752224503765	Married	0	0	Both parents born in Europe	Hoger beroepsonderwijs (HBO)	Yes	A	A	s	l	Medium functioning	S/S en S/L	2	not at all	not at all	not at all	a lot	not at all	not at all	a lot	not at all	not at all	not at all	not at all	a lot	not at all	not at all	not at all	a lot	not at all	not at all	a lot	not at all	not at all	not at all	not at all	totally	not at all	not at all	a lot	not at all
3720	neutral	no brother or sister participating	Biological father	girl	5/25/2006	8/4/1977	7.27173169062286	36.0766598220397	Married	0	0	Both parents born in Europe	Middelbaar beroepsonderwijs (MBO)	Yes	A	A	s	l	Medium functioning	S/S en S/L	2	not at all	not at all	not at all	totally	not at all	not at all	totally	not at all	not at all	not at all	not at all	totally	not at all	not at all	not at all	totally	not at all	not at all	totally	not at all	not at all	not at all	not at all	totally	not at all	not at all	totally	not at all
4110	neutral	no brother or sister participating	Biological father	boy	7/28/2002	9/10/1977	11.0965092402464	35.9753593429158	Married	0	0	Both parents born in Europe	Middelbare school	Yes	A	A	s	l	Medium functioning	S/S en S/L	2	not at all	not at all	not at all	totally	not at all	not at all	totally	not at all	not at all	not at all	not at all	totally	not at all	not at all	not at all	totally	not at all	not at all	totally	not at all	not at all	not at all	not at all	totally	not at all	not at all	totally	not at all
2070	neutral	no brother or sister participating	Biological mother	girl	10/30/2001	12/24/1977	11.8384668035592	35.6878850102669	Nieuwe gezinssamenstelling (bijvoorbeeld samengesteld gezin)	0	0	Both parents born in Europe	Middelbaar beroepsonderwijs (MBO)	No	A	A	s	l	Medium functioning	S/S en S/L	2	not at all	not at all	not at all	totally	not at all	not at all	totally	not at all	not at all	not at all	not at all	totally	not at all	not at all	not at all	a lot	not at all	not at all	totally	not at all	not at all	not at all	not at all	totally	not at all	not at all	totally	not at all
4170	neutral	no brother or sister participating	Biological mother	girl	7/16/2005	11/1/1978	8.12867898699521	34.8336755646817	Married	0	0	Both parents born in Europe	Hoger beroepsonderwijs (HBO)	Yes	A	A	s	l	Medium functioning	S/S en S/L	2	somewhat	not at all	not at all	a lot	not at all	not at all	a lot	not at all	not at all	not at all	not at all	totally	not at all	not at all	not at all	a lot	not at all	not at all	totally	not at all	not at all	not at all	not at all	a lot	not at all	not at all	4.33333333333333	1.33333333333333
990	neutral	no brother or sister participating	Biological father	girl	3/22/2004	6/29/1982	9.44558521560575	31.1759069130732	Married	0	0	Both parents born in Europe	Middelbaar beroepsonderwijs (MBO)	Yes	A	A	s	s	Low functioning	S/S en S/L	2	not at all	not at all	not at all	a lot	not at all	not at all	totally	not at all	not at all	not at all	not at all	totally	not at all	not at all	not at all	totally	not at all	not at all	totally	not at all	not at all	not at all	not at all	totally	not at all	not at all	4.66666666666667	not at all
4200	neutral	no brother or sister participating	Biological mother	boy	11/10/2003	6/17/1970	9.80971937029432	43.2087611225188	Married	1	1	one or both parents born outside Europe	Middelbaar beroepsonderwijs (MBO)	Yes	A	A	s	l	Medium functioning	S/S en S/L	2	not at all	not at all	not at all	a lot	not at all	not at all	somewhat	not at all	not at all	not at all	not at all	a bit	not at all	not at all	not at all	a lot	not at all	not at all	a bit	not at all	not at all	not at all	not at all	a lot	not at all	not at all	a bit	not at all
3900	neutral	no brother or sister participating	OTHER	boy	10/23/2001	7/24/1971	11.8576317590691	42.1081451060917	Married	1	1	one or both parents born outside Europe	Hoger beroepsonderwijs (HBO)	Yes	A	A	s	l	Medium functioning	S/S en S/L	2	not at all	not at all	not at all	a lot	not at all	not at all	totally	not at all	not at all	not at all	not at all	a bit	not at all	not at all	not at all	a lot	not at all	not at all	a lot	not at all	somewhat	not at all	not at all	totally	not at all	not at all	a lot	not at all
1632	neutral	has brother or sister participanting = not taking into account	Biological father	girl	12/20/2002	8/7/1973	10.6995208761123	40.0684462696783	Married	1	0	one or both parents born outside Europe	Hoger beroepsonderwijs (HBO)	No	A	A	s	l	Medium functioning	S/S en S/L	2	somewhat	not at all	a bit	a lot	not at all	somewhat	a lot	not at all	somewhat	not at all	not at all	a lot	not at all	somewhat	somewhat	a lot	not at all	not at all	a bit	not at all	somewhat	somewhat	not at all	a lot	1.33333333333333	not at all	a lot	2.33333333333333
3630	neutral	no brother or sister participating	Biological mother	girl	12/17/2003	1/28/1977	9.70841889117043	36.5913757700205	Married	1	1	one or both parents born outside Europe	Middelbaar beroepsonderwijs (MBO)	Yes	A	A	s	l	Medium functioning	S/S en S/L	2	somewhat	not at all	not at all	a lot	not at all	not at all	a lot	not at all	somewhat	not at all	not at all	totally	not at all	not at all	not at all	a lot	not at all	not at all	totally	not at all	not at all	not at all	not at all	a lot	not at all	not at all	4.33333333333333	1.66666666666667
21	neutral	has brother or sister participanting = not taking into account	999	boy			999	999	999	999	999	999	999	999	A	A	s	l	Medium functioning	S/S en S/L	2	not at all	not at all	not at all	a lot	not at all	not at all	totally	not at all	not at all	not at all	not at all	totally	not at all	not at all	totally	totally	not at all	not at all	totally	not at all	not at all	not at all	not at all	totally	not at all	not at all	4.66666666666667	not at all
441	neutral	has brother or sister participanting = not taking into account	999	boy			999	999	999	999	999	999	999	999	A	A	s	l	Medium functioning	S/S en S/L	2	not at all	not at all	a bit	a lot	not at all	not at all	a lot	not at all	somewhat	not at all	not at all	a bit	not at all	not at all	not at all	a lot	not at all	not at all	a lot	not at all	somewhat	not at all	not at all	a lot	not at all	not at all	3.66666666666667	somewhat
1251	neutral	has brother or sister participanting = not taking into account	999	girl			999	999	999	999	999	999	999	999	A	A	s	l	Medium functioning	S/S en S/L	2	not at all	not at all	not at all	totally	not at all	not at all	a lot	not at all	somewhat	not at all	not at all	totally	somewhat	not at all	not at all	totally	not at all	not at all	a lot	not at all	somewhat	not at all	not at all	a lot	not at all	not at all	4.66666666666667	1.33333333333333
2202	neutral	has brother or sister participanting = not taking into account	999	boy			999	999	999	999	999	999	999	999	A	A	s	s	Low functioning	S/S en S/L	2	not at all	not at all	not at all	totally	not at all	not at all	a lot	not at all	not at all	not at all	not at all	totally	not at all	not at all	not at all	totally	not at all	not at all	totally	not at all	not at all	not at all	not at all	a lot	not at all	not at all	4.66666666666667	not at all
3180	neutral	has brother or sister participanting = not taking into account	999	girl			999	999	999	999	999	999	999	999	G	A	s	l	Medium functioning	S/S en S/L	3	not at all	not at all	not at all	a lot	not at all	not at all	a bit	not at all	somewhat	not at all	not at all	a lot	not at all	not at all	not at all	a lot	not at all	not at all	a lot	not at all	not at all	not at all	not at all	a lot	not at all	not at all	3.66666666666667	1.33333333333333
3321	neutral	has brother or sister participanting = not taking into account	999	boy			999	999	999	999	999	999	999	999	A	A	s	s	Low functioning	S/S en S/L	2	not at all	not at all	not at all	a bit	not at all	not at all	a lot	not at all	somewhat	not at all	not at all	a lot	not at all	not at all	not at all	a lot	not at all	not at all	a lot	not at all	not at all	not at all	not at all	a lot	not at all	not at all	3.66666666666667	1.33333333333333
3690	neutral	no brother or sister participating	999	boy			999	999	999	999	999	999	999	999	A	A	s	s	Low functioning	S/S en S/L	2	not at all	not at all	not at all	totally	not at all	not at all	a lot	not at all	not at all	not at all	not at all	totally	not at all	not at all	not at all	totally	not at all	not at all	a lot	not at all	not at all	not at all	not at all	totally	not at all	not at all	4.66666666666667	not at all
630	neutral	no brother or sister participating	Biological mother	boy			999	999	999	999	999	999	999	999	A	A	s	l	Medium functioning	S/S en S/L	2	not at all	not at all	a bit	a lot	not at all	a bit	a lot	not at all	somewhat	somewhat	not at all	a lot	not at all	somewhat	not at all	a lot	not at all	not at all	a lot	not at all	somewhat	not at all	somewhat	a lot	1.66666666666667	1.33333333333333	a lot	somewhat
1420	neutral	no brother or sister participating	Biological mother	girl			999	999	999	999	999	999	999	999	A	A	s	s	Low functioning	S/S en S/L	2	not at all	not at all	somewhat	totally	not at all	not at all	totally	not at all	not at all	not at all	not at all	totally	not at all	not at all	somewhat	totally	not at all	not at all	a lot	not at all	not at all	not at all	not at all	totally	not at all	not at all	totally	1.33333333333333
2352	neutral	has brother or sister participanting = not taking into account	Biological mother	girl			999	999	999	999	999	999	999	999	A	A	s	l	Medium functioning	S/S en S/L	2	not at all	not at all	not at all	a lot	not at all	not at all	a lot	not at all	not at all	not at all	not at all	a lot	not at all	not at all	not at all	a lot	not at all	not at all	a lot	not at all	not at all	not at all	not at all	a lot	not at all	not at all	a lot	not at all
2400	neutral	no brother or sister participating	Biological father	boy			999	999	999	999	999	999	999	999	A	A	s	s	Low functioning	S/S en S/L	2	not at all	not at all	not at all	totally	not at all	not at all	totally	not at all	somewhat	not at all	not at all	totally	not at all	not at all	not at all	totally	not at all	not at all	totally	not at all	not at all	not at all	not at all	totally	not at all	not at all	totally	1.33333333333333
1260	neutral	no brother or sister participating	Biological mother	girl	2/28/2004	7/15/1966	9.50855578370979	47.1321013004791	Nieuwe gezinssamenstelling (bijvoorbeeld samengesteld gezin)	0	0	Both parents born in Europe	Middelbaar beroepsonderwijs (MBO)	Yes	A	A	s	l	Medium functioning	S/S en S/L	2	somewhat	a bit	a bit	a lot	not at all	somewhat	a lot	not at all	a bit	not at all	somewhat	a lot	a lot	a bit	a bit	a lot	not at all	a bit	a bit	not at all	a bit	not at all	somewhat	somewhat	2.33333333333333	not at all	a lot	2.66666666666667
390	neutral	no brother or sister participating	Biological mother	girl	8/8/2002	10/20/1964	11.066392881588	48.8651608487337	Living together	0	1	one or both parents born outside Europe	Middelbaar beroepsonderwijs (MBO)	Yes	A	A	s	l	Medium functioning	S/S en S/L	2	not at all	not at all	somewhat	totally	not at all	not at all	a lot	not at all	a lot	not at all	not at all	a bit	not at all	not at all	a bit	a lot	not at all	somewhat	a lot	not at all	not at all	not at all	not at all	a lot	not at all	not at all	a lot	2.33333333333333
1852	neutral	has brother or sister participanting = not taking into account	999	girl	6/23/2006	9/8/1966	7.19233401779603	46.9815195071869	Living together	0	0	Both parents born in Europe	Universiteit	Yes	A	A	s	l	Medium functioning	S/S en S/L	2	somewhat	not at all	not at all	totally	not at all	not at all	totally	not at all	not at all	not at all	not at all	totally	not at all	somewhat	not at all	totally	not at all	not at all	totally	not at all	somewhat	not at all	not at all	totally	not at all	not at all	totally	1.33333333333333
690	neutral	no brother or sister participating	Biological father	boy	8/21/2003	2/7/1971	10.031485284052	42.5653661875428	Married	0	0	Both parents born in Europe	post-underversiteit/post-doctoraal	Yes	A	A	s	l	Medium functioning	S/S en S/L	2	not at all	not at all	somewhat	a lot	not at all	not at all	totally	not at all	not at all	somewhat	not at all	a lot	a lot	somewhat	a bit	a bit	somewhat	not at all	totally	not at all	not at all	somewhat	not at all	a bit	not at all	1.33333333333333	4.33333333333333	1.33333333333333
4650	neutral	no brother or sister participating	Biological mother	girl	5/31/2002	4/30/1971	11.2553045859001	42.3408624229979	Married	0	0	Both parents born in Europe	Hoger beroepsonderwijs (HBO)	Yes	A	A	s	l	Medium functioning	S/S en S/L	2	not at all	not at all	somewhat	a lot	not at all	not at all	a lot	not at all	somewhat	not at all	not at all	totally	not at all	somewhat	not at all	a lot	not at all	not at all	a lot	not at all	somewhat	not at all	not at all	a lot	not at all	not at all	4.33333333333333	1.66666666666667
3870	neutral	no brother or sister participating	Biological mother	girl	5/6/2002	4/3/1972	11.3237508555784	41.4127310061602	Married	0	0	Both parents born in Europe	Hoger beroepsonderwijs (HBO)	Yes	A	A	s	l	Medium functioning	S/S en S/L	2	not at all	not at all	not at all	totally	not at all	not at all	a bit	not at all	not at all	not at all	not at all	totally	not at all	not at all	somewhat	a bit	somewhat	somewhat	a bit	not at all	not at all	not at all	not at all	a bit	not at all	not at all	4.33333333333333	not at all
3300	neutral	no brother or sister participating	Biological father	girl	5/19/2004	3/3/1975	9.28678986995209	38.4996577686516	Married	0	0	Both parents born in Europe	Middelbaar beroepsonderwijs (MBO)	No	A	A	s	s	Low functioning	S/S en S/L	2	not at all	not at all	not at all	totally	not at all	not at all	a lot	not at all	somewhat	somewhat	not at all	a lot	somewhat	somewhat	not at all	totally	not at all	not at all	a lot	somewhat	somewhat	not at all	not at all	totally	not at all	1.33333333333333	4.33333333333333	1.33333333333333
51	neutral	has brother or sister participanting = not taking into account	Biological father	boy	11/12/2005	1/4/1978	7.80287474332649	35.6577686516085	Married	0	0	Both parents born in Europe	Hoger beroepsonderwijs (HBO)	Yes	A	A	s	l	Medium functioning	S/S en S/L	2	somewhat	not at all	not at all	a lot	not at all	not at all	a lot	not at all	a bit	somewhat	not at all	a lot	not at all	somewhat	somewhat	a lot	not at all	not at all	a lot	not at all	somewhat	not at all	not at all	a lot	not at all	1.33333333333333	a lot	somewhat
1680	neutral	no brother or sister participating	Biological mother	boy	10/17/2001	8/22/1975	11.8740588637919	38.0287474332649	Single parent	1	1	one or both parents born outside Europe	Middelbaar beroepsonderwijs (MBO)	Yes	A	A	s	l	Medium functioning	S/S en S/L	2	not at all	not at all	somewhat	totally	not at all	not at all	a lot	not at all	somewhat	not at all	not at all	totally	not at all	not at all	not at all	totally	not at all	not at all	totally	not at all	not at all	not at all	somewhat	totally	not at all	not at all	4.66666666666667	1.66666666666667
210	neutral	no brother or sister participating	Biological mother	boy	6/30/2002	11/8/1975	11.1731690622861	37.8151950718686	Nieuwe gezinssamenstelling (bijvoorbeeld samengesteld gezin)	1	0	one or both parents born outside Europe	Universiteit	Yes	G	A	s	l	Medium functioning	S/S en S/L	3	not at all	not at all	not at all	a bit	not at all	not at all	a lot	not at all	not at all	not at all	not at all	a lot	not at all	not at all	not at all	not at all	not at all	somewhat	a lot	not at all	not at all	not at all	not at all	a lot	not at all	not at all	3.66666666666667	not at all
2340	neutral	no brother or sister participating	Biological mother	girl			999	999	999	999	999	999	999	999	A	A	s	l	Medium functioning	S/S en S/L	2	somewhat	not at all	somewhat	a lot	not at all	not at all	totally	not at all	somewhat	not at all	not at all	a lot	somewhat	not at all	somewhat	a lot	not at all	somewhat	a lot	not at all	somewhat	not at all	not at all	a lot	not at all	not at all	4.33333333333333	somewhat
3990	neutral	no brother or sister participating	Biological father	boy	12/2/2004	12/30/1970	8.74743326488706	42.6721423682409	Married	0	0	Both parents born in Europe	Hoger beroepsonderwijs (HBO)	No	A	A	s	l	Medium functioning	S/S en S/L	2	not at all	not at all	not at all	a lot	somewhat	not at all	a lot	not at all	somewhat	not at all	somewhat	a lot	not at all	somewhat	not at all	a lot	somewhat	not at all	a lot	somewhat	not at all	not at all	somewhat	a lot	1.33333333333333	1.33333333333333	a lot	1.33333333333333
2370	neutral	no brother or sister participating	Biological mother	girl	4/6/2005	9/9/1980	8.40520191649555	32.9774127310062	Married	1	1	one or both parents born outside Europe	Middelbaar beroepsonderwijs (MBO)	Yes	A	A	s	l	Medium functioning	S/S en S/L	2	a bit	a bit	somewhat	totally	not at all	a bit	totally	not at all	a bit	not at all	somewhat	a lot	a lot	a lot	somewhat	totally	not at all	a bit	a lot	not at all	a bit	not at all	somewhat	totally	2.66666666666667	not at all	4.66666666666667	2.66666666666667
4020	neutral	no brother or sister participating	Biological mother	boy	8/18/2004	9/16/1972	9.03764544832307	40.9582477754962	Married	0	0	Both parents born in Europe	Middelbaar beroepsonderwijs (MBO)	Yes	A	A	s	l	Medium functioning	S/S en S/L	2	a bit	a bit	a lot	not at all	a bit	somewhat	a lot	totally	a lot	somewhat	not at all	totally	totally	a bit	a bit	somewhat	a lot	a bit	totally	a lot	a bit	totally	somewhat	somewhat	somewhat	3.33333333333333	3.33333333333333	3.66666666666667
1101	neutral	has brother or sister participanting = not taking into account	999	girl			999	999	999	999	999	999	999	999	G	A	s	l	Medium functioning	S/S en S/L	3	not at all	not at all	a bit	totally	not at all	not at all	a lot	not at all	somewhat	not at all	somewhat	a lot	somewhat	somewhat	somewhat	totally	not at all	somewhat	totally	not at all	somewhat	not at all	somewhat	totally	1.33333333333333	not at all	4.33333333333333	somewhat
1590	neutral	no brother or sister participating	Biological mother	boy	3/26/2004	7/21/1978	9.43463381245722	35.1156741957563	Single parent	0	0	Both parents born in Europe	Hoger beroepsonderwijs (HBO)	Yes	A	A	s	l	Medium functioning	S/S en S/L	2	somewhat	somewhat	a bit	a lot	not at all	somewhat	a lot	somewhat	a bit	somewhat	somewhat	a lot	a bit	a bit	a bit	somewhat	somewhat	a bit	not at all	somewhat	a bit	a bit	a bit	a bit	somewhat	1.66666666666667	a lot	2.66666666666667
1230	neutral	no brother or sister participating	Biological father	girl	9/7/2004	7/6/1974	8.98288843258042	39.1567419575633	Married	0	0	Both parents born in Europe	Hoger beroepsonderwijs (HBO)	Yes	A	A	s	l	Medium functioning	S/S en S/L	2	a lot	not at all	totally	somewhat	not at all	somewhat	somewhat	not at all	totally	a bit	somewhat	not at all	totally	a lot	totally	not at all	a bit	a bit	not at all	a bit	totally	not at all	somewhat	not at all	1.66666666666667	1.66666666666667	1.66666666666667	4.66666666666667
2310	neutral	no brother or sister participating	Biological father	girl			999	999	999	999	999	999	999	999	A	A	s	l	Medium functioning	S/S en S/L	2	not at all	not at all	somewhat	a lot	not at all	a bit	totally	not at all	not at all	not at all	not at all	a lot	not at all	a bit	not at all	a lot	not at all	a bit	totally	not at all	not at all	not at all	a bit	a lot	1.66666666666667	not at all	4.33333333333333	1.33333333333333
1500	neutral	no brother or sister participating	999	boy	4/30/2004	2/26/1966	9.3388090349076	47.5126625598905	Married	0	0	Both parents born in Europe	Hoger beroepsonderwijs (HBO)	Yes	A	A	s	l	Medium functioning	S/S en S/L	2	not at all	not at all	somewhat	a lot	not at all	not at all	totally	not at all	not at all	not at all	not at all	totally	not at all	a bit	somewhat	a bit	somewhat	a bit	somewhat	not at all	somewhat	not at all	somewhat	a bit	not at all	not at all	4.66666666666667	1.33333333333333
480	neutral	no brother or sister participating	Biological mother	girl	11/13/2004	4/1/1974	8.79945242984257	39.419575633128	Single parent	0	0	Both parents born in Europe	Hoger beroepsonderwijs (HBO)	Yes	A	A	l	l	High functioning	L/L	2	totally	not at all	totally	a lot	not at all	a bit	a lot	not at all	not at all	not at all	totally	not at all	not at all	not at all	not at all	totally	not at all	not at all	totally	not at all	not at all	not at all	not at all	totally	a bit	not at all	a bit	3.66666666666667
60	neutral	no brother or sister participating	Biological mother	boy	5/16/2006	3/26/1970	7.29637234770705	43.4360027378508	Married	1	0	one or both parents born outside Europe	post-underversiteit/post-doctoraal	Yes	A	A	l	l	High functioning	L/L	2	somewhat	totally	not at all	totally	not at all	not at all	totally	totally	not at all	not at all	not at all	totally	somewhat	not at all	somewhat	totally	not at all	not at all	totally	not at all	a bit	a bit	not at all	totally	2.33333333333333	2.33333333333333	totally	1.33333333333333
4710	neutral	no brother or sister participating	Biological mother	girl	11/30/2003	7/23/1972	9.75496235455168	41.1088295687885	Married	0	0	Both parents born in Europe	Hoger beroepsonderwijs (HBO)	Yes	A	A	l	l	High functioning	L/L	2	a bit	not at all	not at all	a lot	not at all	somewhat	a bit	not at all	not at all	not at all	not at all	a lot	not at all	not at all	not at all	a lot	not at all	not at all	somewhat	not at all	not at all	not at all	not at all	a lot	1.33333333333333	not at all	3.66666666666667	1.66666666666667
270	neutral	no brother or sister participating	Biological father	boy			999	999	Married	0	999	999	Middelbaar beroepsonderwijs (MBO)	Yes	A	A	l	s	Medium functioning	L/L	2	not at all	not at all	somewhat	a lot	not at all	not at all	totally	not at all	somewhat	not at all	not at all	a bit	not at all	not at all	somewhat	a lot	not at all	not at all	a lot	not at all	somewhat	not at all	not at all	totally	not at all	not at all	a lot	1.66666666666667
2280	neutral	no brother or sister participating	Biological father	girl	9/5/2004	2/23/1961	8.98836413415469	52.5201916495551	Living together	0	0	Both parents born in Europe	Middelbare school	Yes	A	A	l	l	High functioning	L/L	2	not at all	not at all	not at all	totally	not at all	not at all	totally	not at all	somewhat	not at all	not at all	totally	not at all	not at all	not at all	totally	not at all	not at all	totally	not at all	not at all	not at all	not at all	totally	not at all	not at all	totally	1.33333333333333
180	neutral	no brother or sister participating	Biological mother	girl	9/28/2004	11/10/1962	8.92539356605065	50.8090349075975	Married	0	0	Both parents born in Europe	Middelbare school	Yes	A	A	l	l	High functioning	L/L	2	not at all	not at all	not at all	totally	not at all	not at all	totally	not at all	not at all	not at all	not at all	totally	not at all	not at all	not at all	not at all	not at all	not at all	totally	not at all	not at all	not at all	not at all	totally	not at all	not at all	totally	not at all
300	neutral	no brother or sister participating	Biological mother	girl	6/1/2001	2/14/1963	12.2518822724162	50.5462012320329	Married	0	0	Both parents born in Europe	Hoger beroepsonderwijs (HBO)	Yes	G	G	l	l	Low functioning	L/L	4	not at all	not at all	not at all	a lot	not at all	not at all	a lot	not at all	not at all	not at all	not at all	a lot	not at all	not at all	not at all	a lot	not at all	not at all	a lot	not at all	not at all	not at all	not at all	totally	not at all	not at all	a lot	not at all
1470	neutral	no brother or sister participating	Biological father	boy	6/27/2003	12/4/1963	10.1820670773443	49.7440109514031	Married	0	0	Both parents born in Europe	Universiteit	Yes	A	A	l	l	High functioning	L/L	2	not at all	not at all	not at all	a lot	not at all	not at all	a lot	not at all	a lot	not at all	not at all	a bit	not at all	not at all	not at all	a lot	not at all	not at all	a bit	not at all	not at all	not at all	not at all	a bit	not at all	not at all	3.66666666666667	somewhat
870	neutral	no brother or sister participating	Biological father	boy	10/10/2001	1/16/1965	11.8932238193018	48.6242299794661	Married	0	0	Both parents born in Europe	Middelbaar beroepsonderwijs (MBO)	Yes	A	A	l	l	High functioning	L/L	2	not at all	not at all	not at all	totally	not at all	not at all	a lot	not at all	not at all	not at all	not at all	a lot	not at all	not at all	not at all	totally	not at all	not at all	a lot	not at all	not at all	not at all	not at all	a lot	not at all	not at all	4.33333333333333	not at all
450	neutral	no brother or sister participating	Biological father	boy	4/18/2005	3/23/1965	8.37234770704997	48.4435318275154	Married	0	0	Both parents born in Europe	Hoger beroepsonderwijs (HBO)	Yes	A	A	l	l	High functioning	L/L	2	not at all	not at all	not at all	totally	not at all	not at all	a lot	not at all	not at all	not at all	not at all	a lot	not at all	not at all	not at all	a lot	not at all	not at all	a bit	not at all	somewhat	not at all	not at all	a lot	not at all	not at all	4.33333333333333	not at all
1290	neutral	no brother or sister participating	Biological father	boy	10/9/2000	2/4/1966	12.8952772073922	47.5728952772074	Married	0	0	Both parents born in Europe	Universiteit	Yes	A	A	l	l	High functioning	L/L	2	not at all	not at all	a bit	a lot	not at all	not at all	totally	not at all	not at all	not at all	not at all	a lot	somewhat	not at all	not at all	a lot	not at all	not at all	a lot	not at all	not at all	not at all	not at all	a lot	not at all	not at all	4.33333333333333	1.66666666666667
3510	neutral	no brother or sister participating	Biological father	boy	7/26/2002	3/23/1966	11.1019849418207	47.4442162902122	Married	0	0	Both parents born in Europe	Universiteit	Yes	A	A	l	l	High functioning	L/L	2	not at all	not at all	not at all	a lot	somewhat	not at all	a bit	not at all	somewhat	not at all	not at all	a lot	not at all	not at all	somewhat	a lot	somewhat	not at all	a lot	not at all	not at all	not at all	not at all	a bit	not at all	1.33333333333333	3.66666666666667	1.33333333333333
2010	neutral	no brother or sister participating	Biological mother	girl	11/20/2003	5/20/1966	9.782340862423	47.2854209445585	Single parent	0	1	one or both parents born outside Europe	Middelbaar beroepsonderwijs (MBO)	Yes	A	A	l	l	High functioning	L/L	2	not at all	not at all	not at all	totally	not at all	not at all	a bit	not at all	somewhat	not at all	not at all	a lot	not at all	not at all	not at all	totally	not at all	not at all	a bit	not at all	not at all	not at all	not at all	totally	not at all	not at all	a lot	1.33333333333333
1650	neutral	no brother or sister participating	Biological mother	girl	10/28/2004	8/20/1966	8.84325804243669	47.0335386721424	Married	0	0	Both parents born in Europe	Middelbaar beroepsonderwijs (MBO)	Yes	A	A	l	l	High functioning	L/L	2	not at all	not at all	not at all	a lot	not at all	not at all	not at all	not at all	not at all	not at all	not at all	totally	not at all	not at all	not at all	totally	not at all	not at all	totally	not at all	not at all	not at all	not at all	totally	not at all	not at all	3.33333333333333	not at all
4140	neutral	no brother or sister participating	Biological mother	boy	3/19/2002	4/19/1967	11.4551676933607	46.3709787816564	Living together	0	0	Both parents born in Europe	Hoger beroepsonderwijs (HBO)	Yes	A	A	l	l	High functioning	L/L	2	somewhat	not at all	not at all	somewhat	not at all	not at all	a lot	not at all	somewhat	somewhat	not at all	a lot	not at all	not at all	somewhat	a lot	not at all	not at all	a lot	not at all	not at all	not at all	not at all	a lot	not at all	1.33333333333333	3.33333333333333	1.66666666666667
4251	neutral	has brother or sister participanting = not taking into account	Biological father	girl	7/18/2004	7/29/1967	9.12251882272416	46.0944558521561	Married	0	0	Both parents born in Europe	Hoger beroepsonderwijs (HBO)	Yes	G	A	l	l	Medium functioning	L/L	3	not at all	not at all	not at all	totally	not at all	not at all	totally	not at all	not at all	not at all	not at all	totally	not at all	not at all	not at all	totally	not at all	not at all	totally	not at all	not at all	not at all	not at all	totally	not at all	not at all	totally	not at all
540	neutral	no brother or sister participating	Biological mother	girl	3/13/2005	12/11/1967	8.47091033538672	45.7248459958932	Single parent	0	1	one or both parents born outside Europe	Hoger beroepsonderwijs (HBO)	Yes	A	A	l	l	High functioning	L/L	2	not at all	not at all	not at all	totally	not at all	not at all	totally	not at all	somewhat	not at all	not at all	totally	not at all	not at all	not at all	a lot	not at all	not at all	totally	not at all	not at all	not at all	not at all	totally	not at all	not at all	totally	1.33333333333333
3210	neutral	no brother or sister participating	Biological mother	boy	1/9/2004	4/2/1968	9.64544832306639	45.4154688569473	Living together	0	0	Both parents born in Europe	Universiteit	No	A	A	l	l	High functioning	L/L	2	not at all	not at all	somewhat	totally	not at all	not at all	a bit	not at all	not at all	not at all	not at all	totally	not at all	not at all	not at all	totally	not at all	not at all	a lot	not at all	not at all	not at all	not at all	totally	not at all	not at all	4.33333333333333	1.33333333333333
4590	neutral	no brother or sister participating	Biological mother	boy	1/25/2004	10/14/1968	9.60164271047228	44.8815879534565	Married	0	0	Both parents born in Europe	Hoger beroepsonderwijs (HBO)	Yes	A	A	l	l	High functioning	L/L	2	not at all	not at all	not at all	a lot	not at all	not at all	a bit	not at all	not at all	not at all	not at all	a lot	not at all	not at all	not at all	a lot	not at all	not at all	a lot	not at all	not at all	not at all	not at all	a lot	not at all	not at all	3.66666666666667	not at all
4440	neutral	no brother or sister participating	Biological father	girl	6/29/2004	12/18/1968	9.17453798767967	44.703627652293	Married	0	0	Both parents born in Europe	Universiteit	Yes	A	A	l	l	High functioning	L/L	2	not at all	not at all	not at all	a lot	not at all	not at all	a bit	not at all	not at all	not at all	not at all	a lot	not at all	not at all	not at all	a lot	not at all	not at all	a lot	not at all	not at all	not at all	not at all	a lot	not at all	not at all	3.66666666666667	not at all
4050	neutral	no brother or sister participating	Biological mother	boy	3/13/2003	7/14/1969	10.4722792607803	44.1341546885695	Living together	0	0	Both parents born in Europe	Hoger beroepsonderwijs (HBO)	Yes	A	A	l	l	High functioning	L/L	2	not at all	not at all	not at all	totally	not at all	not at all	totally	not at all	not at all	not at all	not at all	totally	not at all	not at all	not at all	totally	not at all	not at all	totally	not at all	not at all	not at all	not at all	totally	not at all	not at all	totally	not at all
4380	neutral	no brother or sister participating	Biological mother	boy	10/28/2003	3/6/1970	9.84531143052704	43.4907597535934	Married	0	0	Both parents born in Europe	Middelbaar beroepsonderwijs (MBO)	Yes	A	A	l	l	High functioning	L/L	2	somewhat	not at all	somewhat	a lot	not at all	not at all	a bit	not at all	somewhat	not at all	not at all	a lot	somewhat	not at all	not at all	a lot	not at all	not at all	a lot	not at all	somewhat	not at all	not at all	a lot	not at all	not at all	3.66666666666667	somewhat
3471	neutral	has brother or sister participanting = not taking into account	Biological father	boy	11/19/2002	4/15/1971	10.7843942505133	42.3819301848049	Married	0	0	Both parents born in Europe	Middelbaar beroepsonderwijs (MBO)	No	A	A	l	l	High functioning	L/L	2	not at all	not at all	a bit	a lot	not at all	not at all	a lot	not at all	somewhat	not at all	not at all	totally	a bit	not at all	somewhat	a lot	not at all	not at all	a lot	not at all	not at all	not at all	not at all	a lot	not at all	not at all	4.33333333333333	somewhat
150	neutral	no brother or sister participating	Biological mother	boy	1/10/2004	5/23/1971	9.64271047227926	42.2778918548939	Married	0	0	Both parents born in Europe	Middelbaar beroepsonderwijs (MBO)	Yes	A	A	l	l	High functioning	L/L	2	not at all	not at all	not at all	totally	not at all	not at all	totally	not at all	somewhat	not at all	not at all	totally	not at all	not at all	not at all	totally	not at all	not at all	totally	not at all	not at all	not at all	not at all	totally	not at all	not at all	totally	1.33333333333333
1830	neutral	no brother or sister participating	Biological father	girl	7/6/2004	10/11/1971	9.15537303216975	41.8918548939083	Single parent	0	0	Both parents born in Europe	Hoger beroepsonderwijs (HBO)	Yes	A	A	l	l	High functioning	L/L	2	not at all	not at all	not at all	totally	not at all	not at all	totally	not at all	not at all	not at all	not at all	totally	not at all	not at all	not at all	totally	not at all	not at all	totally	not at all	not at all	not at all	not at all	totally	not at all	not at all	totally	not at all
900	neutral	no brother or sister participating	Biological mother	boy	1/7/2003	11/25/1971	10.6502395619439	41.7686516084873	Married	0	0	Both parents born in Europe	Universiteit	No	A	A	l	l	High functioning	L/L	2	not at all	not at all	not at all	a lot	not at all	not at all	a lot	not at all	not at all	not at all	not at all	a lot	not at all	not at all	not at all	somewhat	not at all	not at all	somewhat	not at all	not at all	not at all	not at all	a bit	not at all	not at all	a lot	not at all
651	neutral	no brother or sister participating	Biological father	girl	6/12/2003	2/16/1972	10.2231348391513	41.5414099931554	Married	0	0	Both parents born in Europe	Hoger beroepsonderwijs (HBO)	Yes	A	A	l	l	High functioning	L/L	2	a bit	not at all	a bit	totally	not at all	not at all	a bit	not at all	somewhat	not at all	not at all	a lot	a bit	not at all	a lot	a lot	not at all	not at all	a bit	somewhat	not at all	somewhat	not at all	a bit	not at all	not at all	a lot	2.66666666666667
3360	neutral	no brother or sister participating	Biological father	boy	12/2/2003	1/4/1973	9.74948665297741	40.6570841889117	Married	0	0	Both parents born in Europe	Middelbaar beroepsonderwijs (MBO)	Yes	A	A	l	l	High functioning	L/L	2	not at all	not at all	not at all	a bit	not at all	not at all	somewhat	not at all	not at all	not at all	not at all	a lot	not at all	not at all	not at all	a lot	not at all	not at all	a bit	not at all	not at all	not at all	not at all	a bit	not at all	not at all	a bit	not at all
1341	neutral	no brother or sister participating	999	girl	4/17/2006	3/14/1973	7.37577002053388	40.4681724845996	Nieuwe gezinssamenstelling (bijvoorbeeld samengesteld gezin)	0	0	Both parents born in Europe	Middelbaar beroepsonderwijs (MBO)	Yes	G	A	l	l	Medium functioning	L/L	3	not at all	not at all	not at all	totally	not at all	not at all	totally	not at all	not at all	not at all	not at all	totally	not at all	not at all	not at all	totally	not at all	not at all	totally	not at all	not at all	not at all	not at all	totally	not at all	not at all	totally	not at all
30	neutral	no brother or sister participating	Biological mother	girl	5/16/2004	5/16/1973	9.29500342231348	40.2956878850103	Married	0	0	Both parents born in Europe	Hoger beroepsonderwijs (HBO)	Yes	A	A	l	l	High functioning	L/L	2	totally	not at all	not at all	totally	not at all	not at all	a lot	not at all	not at all	not at all	not at all	totally	not at all	not at all	somewhat	totally	not at all	not at all	totally	not at all	not at all	not at all	not at all	totally	not at all	not at all	4.66666666666667	2.33333333333333
1800	neutral	no brother or sister participating	Biological father	girl	3/11/2001	8/30/1973	12.476386036961	40.0054757015743	Living together	0	0	Both parents born in Europe	Hoger beroepsonderwijs (HBO)	Yes	A	A	l	l	High functioning	L/L	2	not at all	not at all	not at all	totally	not at all	not at all	totally	not at all	not at all	not at all	not at all	totally	not at all	not at all	not at all	totally	not at all	not at all	totally	not at all	not at all	not at all	not at all	a lot	not at all	not at all	totally	not at all
1410	neutral	no brother or sister participating	Biological mother	girl	6/14/2006	3/9/1974	7.21697467488022	39.482546201232	Married	0	0	Both parents born in Europe	Middelbaar beroepsonderwijs (MBO)	Yes	A	A	l	l	High functioning	L/L	2	not at all	not at all	not at all	totally	not at all	not at all	totally	somewhat	not at all	not at all	not at all	a lot	not at all	not at all	not at all	totally	not at all	not at all	totally	not at all	not at all	not at all	not at all	a lot	not at all	1.33333333333333	4.66666666666667	not at all
3480	neutral	no brother or sister participating	Biological mother	boy	3/12/2005	4/11/1974	8.47364818617385	39.3921971252567	Married	0	0	Both parents born in Europe	Hoger beroepsonderwijs (HBO)	Yes	A	A	l	l	High functioning	L/L	2	not at all	not at all	not at all	a lot	not at all	not at all	a lot	not at all	somewhat	not at all	not at all	a lot	not at all	not at all	not at all	a lot	not at all	not at all	a lot	not at all	not at all	not at all	not at all	a lot	not at all	not at all	a lot	1.33333333333333
420	neutral	no brother or sister participating	Biological mother	boy	11/28/2003	6/19/1974	9.76043805612594	39.2032854209446	Married	0	0	Both parents born in Europe	Hoger beroepsonderwijs (HBO)	Yes	A	A	l	l	High functioning	L/L	2	not at all	not at all	not at all	somewhat	not at all	not at all	a bit	not at all	not at all	not at all	not at all	somewhat	not at all	not at all	not at all	a bit	not at all	not at all	a bit	not at all	not at all	not at all	not at all	a bit	not at all	not at all	2.33333333333333	not at all
510	neutral	no brother or sister participating	Biological father	boy	3/7/2001	5/21/1975	12.4873374401095	38.2833675564682	Married	0	0	Both parents born in Europe	Middelbaar beroepsonderwijs (MBO)	Yes	A	A	l	l	High functioning	L/L	2	not at all	not at all	not at all	a lot	not at all	not at all	a lot	not at all	not at all	not at all	not at all	totally	not at all	not at all	not at all	totally	not at all	not at all	totally	not at all	not at all	not at all	not at all	totally	not at all	not at all	4.33333333333333	not at all
513	neutral	has brother or sister participanting = not taking into account	Biological father	boy	5/23/2006	5/21/1975	7.27720739219713	38.2833675564682	Married	0	0	Both parents born in Europe	Middelbaar beroepsonderwijs (MBO)	Yes	A	A	l	l	High functioning	L/L	2	not at all	not at all	not at all	totally	not at all	not at all	totally	not at all	not at all	not at all	not at all	totally	not at all	not at all	not at all	totally	not at all	not at all	totally	not at all	not at all	not at all	not at all	totally	not at all	not at all	totally	not at all
3420	neutral	no brother or sister participating	Biological mother	girl	10/18/2005	7/11/1975	7.87132101300479	38.1437371663244	Married	0	0	Both parents born in Europe	Hoger beroepsonderwijs (HBO)	Yes	A	A	l	l	High functioning	L/L	2	somewhat	not at all	not at all	a lot	not at all	not at all	a bit	not at all	somewhat	not at all	not at all	not at all	not at all	not at all	not at all	a lot	not at all	not at all	a lot	not at all	somewhat	not at all	not at all	a lot	not at all	not at all	2.66666666666667	1.66666666666667
2040	neutral	no brother or sister participating	Biological mother	girl	5/1/2004	7/30/1975	9.33607118412047	38.0917180013689	Married	0	0	Both parents born in Europe	Universiteit	Yes	A	A	l	l	High functioning	L/L	2	not at all	not at all	not at all	a lot	not at all	not at all	a bit	not at all	not at all	not at all	not at all	a lot	not at all	not at all	not at all	a lot	not at all	not at all	a bit	not at all	not at all	not at all	not at all	totally	not at all	not at all	3.66666666666667	not at all
1200	neutral	no brother or sister participating	Biological father	girl	4/16/2006	3/8/1976	7.37850787132101	37.4839151266256	Married	0	0	Both parents born in Europe	post-underversiteit/post-doctoraal	No	A	A	l	l	High functioning	L/L	2	not at all	not at all	not at all	totally	not at all	not at all	totally	not at all	not at all	not at all	not at all	totally	not at all	not at all	not at all	totally	not at all	not at all	totally	not at all	not at all	not at all	not at all	totally	not at all	not at all	totally	not at all
240	neutral	no brother or sister participating	Biological mother	boy	10/19/2003	4/4/1976	9.86995208761122	37.409993155373	Married	0	0	Both parents born in Europe	Middelbaar beroepsonderwijs (MBO)	Yes	A	A	l	l	High functioning	L/L	2	not at all	not at all	not at all	totally	not at all	not at all	totally	not at all	not at all	not at all	not at all	totally	not at all	not at all	somewhat	totally	not at all	not at all	totally	not at all	not at all	not at all	not at all	totally	not at all	not at all	totally	not at all
4470	neutral	no brother or sister participating	Biological mother	girl	5/28/2004	5/1/1976	9.2621492128679	37.3360711841205	Married	0	0	Both parents born in Europe	Middelbaar beroepsonderwijs (MBO)	Yes	G	A	l	l	Medium functioning	L/L	3	not at all	not at all	not at all	a lot	not at all	not at all	totally	not at all	not at all	not at all	not at all	totally	not at all	not at all	not at all	a lot	not at all	not at all	totally	not at all	not at all	not at all	not at all	totally	not at all	not at all	4.66666666666667	not at all
831	neutral	no brother or sister participating	Biological mother	girl	3/22/2005	7/4/1976	8.44626967830253	37.160848733744	Married	0	0	Both parents born in Europe	Hoger beroepsonderwijs (HBO)	Yes	A	A	l	l	High functioning	L/L	2	not at all	not at all	not at all	totally	not at all	not at all	a lot	not at all	somewhat	not at all	not at all	totally	not at all	not at all	not at all	a lot	not at all	not at all	a lot	not at all	not at all	not at all	not at all	a lot	not at all	not at all	4.66666666666667	1.33333333333333
1440	neutral	no brother or sister participating	Biological father	girl	3/21/2005	12/18/1976	8.44900752908966	36.703627652293	Married	0	0	Both parents born in Europe	Hoger beroepsonderwijs (HBO)	Yes	A	A	l	l	High functioning	L/L	2	not at all	not at all	somewhat	a lot	not at all	not at all	totally	not at all	not at all	not at all	not at all	totally	not at all	not at all	not at all	totally	not at all	not at all	totally	somewhat	not at all	not at all	not at all	totally	not at all	not at all	4.66666666666667	1.33333333333333
120	neutral	no brother or sister participating	999	girl	6/13/2006	5/31/1977	7.21971252566735	36.2546201232033	Married	0	0	Both parents born in Europe	post-underversiteit/post-doctoraal	Yes	G	A	l	l	Medium functioning	L/L	3	not at all	not at all	a lot	somewhat	not at all	somewhat	somewhat	not at all	somewhat	not at all	not at all	not at all	somewhat	somewhat	somewhat	a lot	not at all	not at all	a bit	not at all	somewhat	totally	not at all	somewhat	1.33333333333333	not at all	1.66666666666667	2.33333333333333
780	neutral	no brother or sister participating	Biological mother	girl	6/6/2005	7/17/1980	8.23819301848049	33.1252566735113	Married	0	0	Both parents born in Europe	Hoger beroepsonderwijs (HBO)	Yes	A	A	l	l	High functioning	L/L	2	not at all	not at all	not at all	totally	not at all	not at all	a lot	not at all	a bit	not at all	not at all	totally	not at all	not at all	somewhat	a lot	not at all	not at all	a lot	not at all	somewhat	not at all	not at all	totally	not at all	not at all	4.66666666666667	1.66666666666667
330	neutral	no brother or sister participating	Biological mother	boy	5/7/2004	3/19/1961	9.31964407939767	52.4544832306639	Single parent	1	0	one or both parents born outside Europe	Middelbaar beroepsonderwijs (MBO)	Yes	A	A	l	l	Medium functioning	L/L	2	not at all	not at all	not at all	totally	not at all	not at all	totally	not at all	not at all	not at all	not at all	totally	not at all	not at all	not at all	totally	not at all	not at all	totally	not at all	not at all	not at all	not at all	totally	not at all	not at all	totally	not at all
4431	neutral	has brother or sister participanting = not taking into account	999	boy			999	999	999	999	999	999	999	999	A	A	l	l	High functioning	L/L	2	not at all	not at all	somewhat	totally	not at all	not at all	totally	not at all	not at all	not at all	not at all	totally	not at all	not at all	not at all	totally	not at all	not at all	totally	not at all	not at all	not at all	not at all	totally	not at all	not at all	totally	1.33333333333333
4620	neutral	no brother or sister participating	999	girl			999	999	999	999	999	999	999	999	A	A	l	l	High functioning	L/L	2	totally	not at all	a bit	totally	not at all	not at all	totally	not at all	a lot	not at all	not at all	totally	a bit	not at all	a lot	totally	not at all	not at all	totally	not at all	a lot	not at all	not at all	totally	not at all	not at all	totally	a lot
640	neutral	no brother or sister participating	Biological mother	boy			999	999	999	999	999	999	999	999	A	A	l	l	High functioning	L/L	2	not at all	not at all	somewhat	a lot	not at all	not at all	a lot	not at all	somewhat	somewhat	not at all	a bit	not at all	not at all	somewhat	a bit	not at all	not at all	a bit	not at all	somewhat	not at all	not at all	a bit	not at all	1.33333333333333	3.66666666666667	1.66666666666667
3150	neutral	no brother or sister participating	Biological father	girl	5/16/2002	7/17/1966	11.2963723477071	47.1266255989049	Married	0	0	Both parents born in Europe	Hoger beroepsonderwijs (HBO)	Yes	G	A	l	l	Medium functioning	L/L	3	not at all	not at all	not at all	a lot	not at all	not at all	a lot	not at all	somewhat	not at all	not at all	a lot	not at all	somewhat	somewhat	a lot	not at all	not at all	a lot	not at all	somewhat	not at all	not at all	a lot	not at all	not at all	a lot	1.33333333333333
111	neutral	has brother or sister participanting = not taking into account	Biological mother	girl	12/17/2001	4/24/1973	11.7070499657769	40.3559206023272	Married	0	0	Both parents born in Europe	Middelbaar beroepsonderwijs (MBO)	Yes	A	A	l	l	High functioning	L/L	2	somewhat	not at all	not at all	a lot	not at all	not at all	a lot	not at all	somewhat	not at all	not at all	a lot	somewhat	not at all	somewhat	a lot	not at all	somewhat	a lot	not at all	somewhat	not at all	not at all	a lot	not at all	not at all	a lot	1.66666666666667
4320	neutral	no brother or sister participating	Biological mother	boy	4/24/2003	5/1/1973	10.3572895277207	40.3367556468172	Married	0	0	Both parents born in Europe	Universiteit	Yes	A	A	l	l	High functioning	L/L	2	not at all	not at all	not at all	totally	not at all	not at all	a lot	not at all	somewhat	not at all	not at all	a lot	not at all	not at all	not at all	a lot	not at all	not at all	a lot	not at all	not at all	not at all	somewhat	a lot	not at all	not at all	4.33333333333333	1.33333333333333
4290	neutral	no brother or sister participating	Biological mother	girl	10/20/2000	8/12/1966	12.8651608487337	47.0554414784394	Married	0	0	Both parents born in Europe	Hoger beroepsonderwijs (HBO)	No	G	A	l	l	Medium functioning	L/L	3	a bit	somewhat	a bit	a lot	somewhat	somewhat	a lot	somewhat	a bit	somewhat	somewhat	a lot	a bit	a bit	a bit	a lot	somewhat	somewhat	a lot	a bit	a bit	a bit	somewhat	a bit	somewhat	somewhat	a lot	a bit
3090	neutral	no brother or sister participating	Biological mother	boy	9/17/2003	8/2/1967	9.95756331279945	46.0835044490075	Married	0	0	Both parents born in Europe	Hoger beroepsonderwijs (HBO)	Yes	A	A	l	l	High functioning	L/L	2	not at all	a bit	not at all	a lot	not at all	somewhat	a lot	not at all	not at all	not at all	not at all	a lot	not at all	somewhat	not at all	a lot	not at all	a bit	a lot	not at all	not at all	not at all	somewhat	totally	somewhat	not at all	a lot	not at all
4410	neutral	no brother or sister participating	Biological father	boy	12/5/2000	3/4/1971	12.7392197125257	42.4969199178645	Living together	0	0	Both parents born in Europe	Middelbaar beroepsonderwijs (MBO)	Yes	G	A	l	l	Medium functioning	L/L	3	not at all	not at all	a bit	a lot	not at all	not at all	a lot	not at all	somewhat	not at all	somewhat	a lot	not at all	not at all	a bit	a lot	not at all	not at all	a lot	not at all	not at all	not at all	a bit	a lot	1.33333333333333	not at all	a lot	somewhat
1560	neutral	no brother or sister participating	Biological mother	boy	5/1/2004	4/27/1972	9.33607118412047	41.347022587269	Married	0	1	one or both parents born outside Europe	Hoger beroepsonderwijs (HBO)	Yes	A	A	l	l	High functioning	L/L	2	not at all	not at all	somewhat	a lot	somewhat	somewhat	totally	somewhat	somewhat	not at all	not at all	a lot	not at all	somewhat	somewhat	a lot	not at all	somewhat	a lot	not at all	not at all	somewhat	not at all	totally	1.33333333333333	1.66666666666667	4.33333333333333	1.66666666666667
2052	neutral	has brother or sister participanting = not taking into account	Biological father	girl	10/26/2002	8/2/1977	10.8501026694045	36.082135523614	Married	0	0	Both parents born in Europe	Middelbaar beroepsonderwijs (MBO)	No	A	A	l	l	High functioning	L/L	2	totally	not at all	a bit	not at all	not at all	not at all	a bit	not at all	a bit	not at all	somewhat	somewhat	a bit	a bit	not at all	totally	not at all	not at all	a lot	not at all	a bit	not at all	not at all	somewhat	1.33333333333333	not at all	somewhat	3.66666666666667
3450	neutral	no brother or sister participating	Biological mother	boy	11/11/2004	7/5/1973	8.80492813141684	40.1587953456537	Single parent	0	0	Both parents born in Europe	Hoger beroepsonderwijs (HBO)	Yes	A	A	l	l	High functioning	L/L	2	not at all	not at all	totally	totally	a bit	a bit	somewhat	a lot	a bit	a bit	a bit	totally	a lot	a bit	totally	totally	a lot	a lot	a lot	a bit	a bit	not at all	somewhat	totally	2.33333333333333	3.33333333333333	a lot	a bit
360	neutral	no brother or sister participating	Biological mother	girl	3/19/2002	3/15/1967	11.4551676933607	46.466803559206	Married	0	0	Both parents born in Europe	post-underversiteit/post-doctoraal	Yes	G	A	l	l	Medium functioning	L/L	3	not at all	somewhat	a bit	a lot	a bit	not at all	totally	a bit	a bit	somewhat	not at all	a lot	not at all	a bit	not at all	a lot	somewhat	somewhat	a lot	somewhat	not at all	somewhat	not at all	totally	1.33333333333333	2.66666666666667	4.33333333333333	2.33333333333333
2460	neutral	no brother or sister participating	Biological mother	girl	11/22/2004	3/1/1968	8.77481177275839	45.5030800821355	Single parent	0	0	Both parents born in Europe	Hoger beroepsonderwijs (HBO)	Yes	A	A	l	l	High functioning	L/L	2	not at all	somewhat	not at all	totally	not at all	not at all	not at all	not at all	not at all	not at all	not at all	totally	not at all	somewhat	somewhat	not at all	not at all	somewhat	a lot	not at all	not at all	totally	somewhat	a lot	1.33333333333333	not at all	3.66666666666667	not at all
4260	neutral	has brother or sister participanting = not taking into account	999	girl			999	999	999	999	999	999	999	999	G	A	l	l	Medium functioning	L/L	3	somewhat	not at all	a bit	totally	not at all	not at all	totally	not at all	not at all	not at all	somewhat	totally	not at all	a bit	a bit	a lot	somewhat	somewhat	a bit	not at all	a bit	not at all	not at all	a lot	1.33333333333333	not at all	totally	somewhat
1170	neutral	no brother or sister participating	Biological father	girl	10/6/2005	10/9/1961	7.90417522245038	51.895961670089	Married	0	0	Both parents born in Europe	Universiteit	Yes	G	A	l	l	Medium functioning	L/L	3	totally	a bit	a lot	not at all	not at all	a lot	a lot	somewhat	a lot	totally	somewhat	a bit	not at all	a lot	somewhat	somewhat	not at all	totally	a bit	not at all	a lot	not at all	a lot	not at all	a bit	2.66666666666667	2.66666666666667	4.33333333333333
90	neutral	no brother or sister participating	Biological mother	boy	3/8/2001	11/15/1969	12.4845995893224	43.7946611909651	Married	0	0	Both parents born in Europe	Middelbaar beroepsonderwijs (MBO)	Yes	999	999	999	999	999	999	999	not at all	not at all	not at all	a lot	not at all	not at all	a lot	not at all	not at all	not at all	not at all	a lot	not at all	not at all	not at all	a lot	not at all	not at all	totally	not at all	not at all	not at all	not at all	a lot	not at all	not at all	a lot	not at all
1140	neutral	no brother or sister participating	Biological mother	boy	5/6/2001	12/5/1970	12.3230663928816	42.7405886379192	Nieuwe gezinssamenstelling (bijvoorbeeld samengesteld gezin)	0	0	Both parents born in Europe	Hoger beroepsonderwijs (HBO)	Yes	G	A	999	999	999	999	3	not at all	not at all	not at all	a lot	not at all	not at all	a lot	not at all	not at all	not at all	not at all	a lot	not at all	not at all	not at all	totally	not at all	not at all	a lot	not at all	not at all	not at all	not at all	totally	not at all	not at all	a lot	not at all
981	neutral	no brother or sister participating	Biological mother	girl	5/24/2003	4/10/1976	10.2751540041068	37.3935660506502	Married	0	0	Both parents born in Europe	Middelbaar beroepsonderwijs (MBO)	Yes	999	999	999	999	999	999	999	a bit	not at all	somewhat	totally	somewhat	not at all	totally	not at all	somewhat	not at all	not at all	a lot	somewhat	not at all	somewhat	a bit	not at all	not at all	a lot	not at all	not at all	not at all	not at all	a lot	not at all	1.33333333333333	4.66666666666667	2.33333333333333
1752	neutral	has brother or sister participanting = not taking into account	999	girl			999	999	999	999	999	999	999	999	999	999	999	999	999	999	999	somewhat	not at all	not at all	totally	not at all	not at all	totally	not at all	not at all	not at all	not at all	totally	not at all	somewhat	not at all	totally	not at all	not at all	totally	not at all	somewhat	not at all	not at all	totally	not at all	not at all	totally	1.33333333333333
1501	neutral	has brother or sister participanting = not taking into account	999	999			999	999	999	999	999	999	999	999	999	999	999	999	999	999	999	not at all	not at all	somewhat	a lot	not at all	not at all	totally	not at all	not at all	not at all	not at all	totally	not at all	a bit	somewhat	a bit	somewhat	a bit	somewhat	not at all	somewhat	not at all	somewhat	a bit	not at all	not at all	4.66666666666667	1.33333333333333
[truncated: 63 more columns]
